# Supplementary material for: A Multiphase Multiobjective Dynamic Genome-Scale Model Shows Different Redox Balancing among Yeast Species of the Saccharomyces Genus in Fermentation
Source: mSystems. 2021 Aug 3;6(4):e00260-21. doi: 10.1128/mSystems.00260-21 (PMC8407324; doi:10.1128/mSystems.00260-21)
Supplement: TABLE S1 [file msystems.00260-21-st001.xlsx]

## Sheet: New Reactions
New Reactions
'aromatic amino acid aminotransferase'	'r_4151'
'2-oxo acid decarboxylase'	'r_4587'
'alcohol dehydrogenase'	'r_4588'
'methionol transport'	'r_4589'
'methionol exchange'	'r_4590'
'ethanol transport (cytoplasm-peroxisome)'	'r_4591'
'Medium-chain fatty acid ethyl ester synthase/esterase'	'r_4592'
'ethyl-hexanoate transport (cytoplasm-peroxisome)'	'r_4593'
'ethyl-hexanoate transport (cytoplasm-extracellular)'	'r_4594'
'ethyl-hexanoate exchange'	'r_4595'
'Medium-chain fatty acid ethyl ester synthase/esterase'	'r_4596'
'ethyl-octanoate transport (cytoplasm-peroxisome)'	'r_4597'
'ethyl-octanoate transport (cytoplasm-extracellular)'	'r_4598'
'ethyl-octanoate exchange'	'r_4599'
'Medium-chain fatty acid ethyl ester synthase/esterase'	'r_4600'
'ethyl-decanoate transport (cytoplasm-peroxisome)'	'r_4601'
'ethyl-decanoate transport (cytoplasm-extracellular)'	'r_4602'
'ethyl-decanoate exchange'	'r_4603'
'hexanal exchange'	'r_4604'
'hexanal transport (cytoplasm-extracellular)'	'r_4605'
'alcohol dehydrogenase'	'r_4606'
'1-hexanol exchange'	'r_4607'
'1-hexanol transport (cytoplasm-extracellular)'	'r_4608'
'alcohol acetyl transferase'	'r_4609'
'hexyl-acetate transport (cytoplasm-extracellular)'	'r_4610'
'hexyl-acetate exchange'	'r_4611'
'1-octanol exchange'	'r_4612'
'hexanal transport (cytoplasm-extracellular)'	'r_4613'
'alcohol acetyl transferase'	'r_4614'
'octyl-acetate transport (cytoplasm-extracellular)'	'r_4615'
'octyl-acetate exchange'	'r_4616'
'benzyl-alcohol exchange'	'r_4617'
'benzyl-alcohol transport (cytoplasm-extracellular)'	'r_4618'
'alcohol acetyl transferase'	'r_4619'
'benzyl-acetate transport (cytoplasm-extracellular)'	'r_4620'
'benzyl-acetate exchange'	'r_4621'
'alcohol acetyl transferase'	'r_4622'
'2-phenylethyl acetate transport (cytoplasm-extracellular)'	'r_4623'
'2-phenylethyl acetate exchange'	'r_4624'
'pyruvate decarboxylase'	'r_4625'
'alcohol dehydrogenase'	'r_4626'
'4-tyrosol transport (cytoplasm-extracellular)'	'r_4627'
'4-tyrosol exchange'	'r_4628'
'lysine N6-acetyltransferase'	'r_4629'
'N6-acetyllysine aminotransferase'	'r_4630'
'oxidoreduction'	'r_4631'
'5-Acetamidopentanoate amidohydrolase'	'r_4632'
'5-aminovalerate transaminase'	'r_4633'
'glutarate-semialdehyde:NAD+ oxidoreductase'	'r_4634'
'glutarate demand'	'r_4635'

## Sheet: New Metabolites
New Metabolites
'3-(methylsulfanyl)propanal [cytoplasm]'	's_4199[c]'
'methionol [cytoplasm]'	's_4200[c]'
'methionol [extracellular]'	's_4201[e]'
'ethanol [peroxisome]'	's_4202[p]'
'ethyl-hexanoate [peroxisome]'	's_4203[p]'
'ethyl-hexanoate [cytoplasm]'	's_4204[c]'
'ethyl-hexanoate [extracellular]'	's_4205[e]'
'ethyl-octanoate [peroxisome]'	's_4206[p]'
'ethyl-octanoate [cytoplasm]'	's_4207[c]'
'ethyl-octanoate [extracellular]'	's_4208[e]'
'ethyl-decanoate [peroxisome]'	's_4209[p]'
'ethyl-decanoate [cytoplasm]'	's_4210[c]'
'ethyl-decanoate [extracellular]'	's_4211[e]'
'hexanal [extracellular]'	's_4212[e]'
'hexanal [cytoplasm]'	's_4213[c]'
'1-hexanol [cytoplasm]'	's_4214[c]'
'1-hexanol [extracellular]'	's_4215[e]'
'hexyl-acetate [cytoplasm]'	's_4216[c]'
'hexyl-acetate [extracellular]'	's_4217[e]'
'1-octanol [extracellular]'	's_4218[e]'
'1-octanol [cytoplasm]'	's_4219[c]'
'octyl-acetate [cytoplasm]'	's_4220[c]'
'octyl-acetate [extracellular]'	's_4221[e]'
'benzyl-alcohol [extracellular]'	's_4222[e]'
'benzyl-alcohol [cytoplasm]'	's_4223[c]'
'benzyl-acetate [cytoplasm]'	's_4224[c]'
'benzyl-acetate [extracellular]'	's_4225[e]'
'2-phenylethyl acetate [cytoplasm]'	's_4226[c]'
'2-phenylethyl acetate [extrcellular]'	's_4227[e]'
'(4-hydroxyphenyl)acetaldehyde [cytoplasm]'	's_4228[c]'
'4-tyrosol [cytoplasm]'	's_4229[c]'
'4-tyrosol [extracellular]'	's_4230[e]'
'N6-Acetyl-L-lysine [cytoplasm]'	's_4231[c]'
'2-keto-6-acetamidocaproate [cytoplasm]'	's_4232[c]'
'5-acetamidovalerate [cytoplasm]'	's_4233[c]'
'5-aminopentanoate [cytoplasm]'	's_4234[c]'
'glutarate-semialdehyde [cytoplasm]'	's_4235[c]'
'glutarate [cytoplasm]'	's_4236[c]'
'1-octanol [extracellular]'	's_4218[e]'
'1-octanol [cytoplasm]'	's_4219[c]'
'octyl-acetate [cytoplasm]'	's_4220[c]'
'octyl-acetate [extracellular]'	's_4221[e]'
'benzyl-alcohol [extracellular]'	's_4222[e]'
'benzyl-alcohol [cytoplasm]'	's_4223[c]'
'benzyl-acetate [cytoplasm]'	's_4224[c]'
'benzyl-acetate [extracellular]'	's_4225[e]'
'2-phenylethyl acetate [cytoplasm]'	's_4226[c]'
'2-phenylethyl acetate [extrcellular]'	's_4227[e]'
'(4-hydroxyphenyl)acetaldehyde [cytoplasm]'	's_4228[c]'
'4-tyrosol [cytoplasm]'	's_4229[c]'
'4-tyrosol [extracellular]'	's_4230[e]'
'N6-Acetyl-L-lysine [cytoplasm]'	's_4231[c]'
'2-keto-6-acetamidocaproate [cytoplasm]'	's_4232[c]'
'5-acetamidovalerate [cytoplasm]'	's_4233[c]'
'5-aminopentanoate [cytoplasm]'	's_4234[c]'
'glutarate-semialdehyde [cytoplasm]'	's_4235[c]'
'glutarate [cytoplasm]'	's_4236[c]'

## Sheet: Aroma descriptors
Compound	Type	Role	YMDB	Descriptor	References
methionol	alcohol	produced	16045	potato, cauliflower	A.L. Waterhouse, G.L. Sacks, and D.W Jeffery.Understanding Wine Chemistry. Wiley, London, 2016.
				onion, soup, sulfurous, sweet, vegetable	FDB008379
ethyl-hexanoate	ethyl ester	produced	1381	apple peel, banana, fruit ,fruity, green, pineapple, sweet, waxy	FDB019921 & YMDB01381
ethyl-octanoate	ethyl ester	produced	1389	aprico, banana, brandy, fat, fruity, pear, sweet, waxy, wine	FDB019921 & YMDB01381
ethyl-decanoate	ethyl ester	produced	1391	apple, brandy, fruity, grape, oily, pear, sweet, waxy	FDB002986
1-hexanol	alcohol	consumed	1473	alcoholic, ethereal, flower, fruity, fusel, green, oil, resin, sweet	FDB008072
1-octanol	alcohol	consumed	808	aldehydic, burnt, chemical, green, metal, mushroom, orange, rose, waxy	FDB012583
4-tyrosol	alcohol	produced	1798	floral, fruity, mild, sweet	FDB012695
4-hydroxyphenylacetaldehyde	aldehyde	produced	N.A.	N.A.	N.A.
3-methylsulfanylpropanal	aldehyde	produced	1466	beef, cooked potato, creamy, earthy, fishy, musty, peanut, potato	FDB008541
				tomato. vegetable
hexanal	aldehyde	consumed	16016	aldehydic, fat, fatty, fresh, fruity, grass, green, leafy, sweaty, tallow	FDB008068
		produced		grass, green,leafy, sweaty, tallow
hexyl-acetate	ester	produced	1384	apple, banana, bitter,fruit, fruity.	FDB001267
octyl-acetate	ester	produced	1477	earthy, green, herbal, mushroom, waxy, mushroom, waxy	FDB017993
benzyl-acetate	ester	produced	15968	apple, apricot, bitter, boiled vegetable, cherry, floral, fresh	FDB003367
