# Supplementary material for: A Multiphase Multiobjective Dynamic Genome-Scale Model Shows Different Redox Balancing among Yeast Species of the Saccharomyces Genus in Fermentation
Source: mSystems. 2021 Aug 3;6(4):e00260-21. doi: 10.1128/mSystems.00260-21 (PMC8407324; doi:10.1128/mSystems.00260-21)
Supplement: TABLE S2 [file msystems.00260-21-st002.xlsx]

## Sheet: FBA objectives and constraints
		Lag		Exponential_growth		Growth under N limitation		Stationary		Decay
Reaction		Expression	Sign	Expression	Sign	Expression	Sign	Expression	Sign	Expression	Sign
Glucose_exchange	r_1714	blocked	equality	MM_EI	equality	MM_EI	equality	MM_EI	equality	MM_EI	equality
Fructose_exchange	r_1709	blocked	equality	MM_EI	equality	MM_EI	equality	MM_EI	equality	MM_EI	equality
Glycerol_exchange	r_1808			hex_proportional	LB	hex_proportional	LB	hex_proportional	LB	open	UB
Ethanol_exchange	r_1761			hex_proportional	equality	hex_proportional	equality	hex_proportional	LB	hex_proportional	LB
acetate_exchange	r_1634	open_while_geq	equality	hex_proportional	LB	hex_proportional	LB	MA	equality	closed	equality
Lactate_exchange	r_1546			hex_proportional	LB	hex_proportional	LB	hex_proportional	LB	open	UB
Malate_exchange	r_1552			MA	LB	MA	LB
Acetate_Ethyl_exchange	r_1765			hex_proportional	equality	hex_proportional	equality	hex_proportional	equality
Isobutyl_Acetate_exchange	r_1867			hex_proportional	LB	hex_proportional	LB	hex_proportional	LB
Isobutanol_exchange	r_1866	blocked	equality	hex_proportional	equality	hex_proportional	equality	hex_proportional	LB	open	UB
Isoamyl_acetate_exchange	r_1862			hex_proportional	LB	hex_proportional	LB	hex_proportional	equality
Isoamyl_alcohol_exchange	r_1865			hex_proportional	LB	hex_proportional	LB	hex_proportional	LB	open	UB
23But_exchange	r_1549			hex_proportional	LB	hex_proportional	LB	hex_proportional	equality	closed	equality
1Hexr_exchange	r_4608			MA	equality	MA	equality	hex_proportional	equality	closed	equality
AceHexy_exchange	r_4612			hex_proportional	LB	hex_proportional	LB	hex_proportional	LB
Benzyl_alcohol_exchange	r_4618			hex_proportional	equality	hex_proportional	equality	hex_proportional	equality
2-Phenylethyl_acetate_exchange	r_2000			hex_proportional	LB	hex_proportional	LB	hex_proportional	LB
2-fenil-etanol_exchange	r_1589			hex_proportional	equality	hex_proportional		hex_proportional	LB	open	UB
Histidine_exchange	r_1893			MA	LB	MA	LB	turnover_expression	LB	turnover_expression	LB
Glycine_exchange	r_1810			MA	LB	MA	LB	turnover_expression	LB	turnover_expression	LB
Alanine_exchange	r_1873	blocked	equality	MA	LB	MA	LB	turnover_expression	LB	turnover_expression	LB
Glutamate_exchange	r_1889			MA	LB	MA	LB	turnover_expression	LB	turnover_expression	LB
Glutamine_exchange	r_1891			MA	LB	MA	LB	turnover_expression	LB	turnover_expression	LB
Isoleucine_exchange	r_1897			MA	LB	MA	LB	turnover_expression	LB	turnover_expression	LB
Aspartate_exchange	r_1881			MA	LB	MA	LB	turnover_expression	LB	turnover_expression	LB
Arginine_exchange	r_1879			MA	LB	MA	LB	turnover_expression	LB	turnover_expression	LB
Asparagine_exchange	r_1880			MA	LB	MA	LB	turnover_expression	LB	turnover_expression	LB
Serine_exchange	r_1906			MA	LB	MA	LB	turnover_expression	LB	turnover_expression	LB
Tyrosine_exchange	r_1913			MA	LB	MA	LB	turnover_expression	LB	turnover_expression	LB
Tryptophan_exchange	r_1912			MA	LB	MA	LB	turnover_expression	LB	turnover_expression	LB
Threonine_exchange	r_1911			MA	LB	MA	LB	turnover_expression	LB	turnover_expression	LB
Leucine_exchange	r_1899			MA	LB	MA	LB	turnover_expression	LB	turnover_expression	LB
Cysteine_exchange	r_1883			MA	LB	MA	LB	turnover_expression	LB	turnover_expression	LB
Valine_exchange	r_1914			MA	LB	MA	LB	turnover_expression	LB	turnover_expression	LB
Phenylalanine_exchange	r_1903			MA	LB	MA	LB	turnover_expression	LB	turnover_expression	LB
Lysine_exchange	r_1900			MA	LB	MA	LB	turnover_expression	LB	turnover_expression	LB
Methionine_exchange	r_1902			MA	LB	MA	LB	turnover_expression	LB	turnover_expression	LB
Ammonium_exchange	r_1654	open	UB	MM	LB	MM	LB	MM	LB	MM	LB
Proline_exchange	r_1904			hex_proportional	equality	hex_proportional	equality	hex_proportional	LB	hex_proportional	LB
MALATE_DEHYDROGENASE_mito	r_0713			closed	equality	closed	equality	open	LB_UB	open	LB_UB
MALATE_DEHYDROGENASE_cyto	r_0714			closed	equality	closed	equality	open	LB_UB	open	LB_UB
O2	r_1992	MA	LB	MA	LB	closed	LB	closed	LB	closed	LB
ergosterol_exchange	r_1757			open_reverse	LB	open_reverse	LB	open	UB	open	UB
lanosterol_exchange	r_1915			open_reverse	LB	open_reverse	LB	open	UB	open	UB
palmitoleate_exchange	r_1994			open_reverse	LB	open_reverse	LB	open	UB	open	UB
zymosterol_exchange	r_2106			open_reverse	LB	open_reverse	LB	open	UB	open	UB
14-demethyllanosterol_exchange	r_2134			open_reverse	LB	open_reverse	LB	open	UB	open	UB
ergosta-5_7_22_24(28)-tetraen-3beta-ol_exchange	r_2137			open_reverse	LB	open_reverse	LB	open	UB	open	UB
oleate_exchange	r_2189			open_reverse	LB	open_reverse	LB	open	UB	open	UB
glycerol_dehydroginase	r_0487			block_rev	LB	block_rev	LB	block_rev		block_rev
malate_dehydrogenase_mito	r_0713			blocked	equality	blocked	equality	blocked	equality	blocked	equality
malate_dehydrogenase_cyto	r_0714			blocked	equality	blocked	equality	blocked	equality	blocked	equality
glutamate_synthase_NADH2	r_0472			open_forward	UB	open_forward	UB	open_forward		open_forward
2phenyacetate	r_4624			blocked	equality	blocked	equality	blocked	equality	blocked	equality
formate-tetrahydrofolate_ligase_cyto	r_0446			block_rev	LB	block_rev	LB	block_rev	LB	block_rev	LB
formate-tetrahydrofolate_ligase_mito	r_0447			block_rev	LB	block_rev	LB	block_rev	LB	block_rev	LB
aldehyde_dehydrogenase_acetaldehyde_NADP	r_0173			blocked	equality	blocked	equality	blocked	equality	blocked	equality
ATPase	r_0226			blocked	equality	blocked	equality	blocked	equality	blocked	equality
Succinate	r_2056	open_while_geq	equality			hex_proportional	LB	hex_proportional	LB	hex_proportional	LB
H+_exchange	r_1832							blocked	equality	blocked	equality
pyruvate_transport	r_1254							blocked	equality	blocked	equality
5-aminovalerate_transaminase	r_4634							blocked	equality	blocked	equality
Butyrate	r_2186							open	UB	open	UB
isocitrate_lyase_peroxisimal	r_0661							blocked	equality	blocked	equality
isocitrate_lyase_peroxisomal	r_0662							blocked	equality	blocked	equality
acetaldehyde	r_1633							blocked	equality	blocked	equality
1-Octanol	r_4614							blocked	equality	blocked	equality
Decanoate	r_1727							open	UB	open	UB
Myritate	r_2193							open	UB	open	UB
Panthotenate	r_1548							open	UB	open	UB
Coenzyme_A_exchange	Ex_s_0529							open	UB	open	UB
Choline	r_1683							open	UB	open	UB
Butyrate	r_2187							open	UB	open	UB
(R)-mevalonate	r_1547							open	UB	open	UB
Objetives		Lag		Exponential_growth		Growth under N limitation		Stationary		Decay
ATPase	r_0227		1						α		α
biomass	r_4041				1		1		1-α		1-α
protein_exchange (added)	EX_s_3717[c]

## Sheet: info
acetate_exchange	r_1634	open_while_geq
