# Supplementary material for: A Multiphase Multiobjective Dynamic Genome-Scale Model Shows Different Redox Balancing among Yeast Species of the Saccharomyces Genus in Fermentation
Source: mSystems. 2021 Aug 3;6(4):e00260-21. doi: 10.1128/mSystems.00260-21 (PMC8407324; doi:10.1128/mSystems.00260-21)
Supplement: TABLE S3 [file msystems.00260-21-st003.xlsx]

## Sheet: Optimal parameter values
Descriptor	Parameter	ScT73	SuBMV58	SuCECT12600
Phase duration	t_L	3.72903	3.78508	12.1671
	t_E	21.9126	17.3429	22.5756
	t_S	27.4514	31.024	26.9839
	t_D	48.6281	66.3821	65.7004
Dynamic biomass equation	A	0.912743	0.825449	1.00875
	B	3.00809	6.65157	4.00023
GAM	NGAM	0	0.000115803	0.793968
	GAM_fitted	19.3666	50.8032	30.84
	RNA	4.09821	30.1688	27.0964
Active biomass	k_decay	0.00479177	0.00257489	0.00501869
	l	0.0029175	0.00917239	0.00548265
Susceptibility to ethanol	k_Edeath	0.147455	0.10484	0.141404
	n	14.447	14.3102	14.0231
	k	88.6645	71.3897	81.0392
Others biomass	gramsPerCell	6.10089e-11	3.53958e-11	5.4957e-11
	cellsPerOD	3.65375	5.17375	4.57501
Ammonia model	vmax_NH4	0.0207749	0.0156532	0.0503586
	k_NH4	0.0985777	0.104537	0.10011
Oxygen model	k_O2	8.00542	14.0728	9.82628
Amino acids model	k_Histidine	0.9633	1.0226	1.00855
	k_Glycine	0.0346769	0.0187737	0.0495066
	k_Alanine	0.0694942	0.251598	0.0994725
	k_Glutamate	0.299039	0.297244	0.299756
	k_Glutamine	0.996952	0.411977	0.993909
	k_Isoleucine	0.390309	0.420268	0.993693
	k_Aspartate	0.490942	0.518103	0.993771
	k_Arginine	0.100964	0.0643828	0.110442
	k_Asparagine	0.960622	1.00121	0.998492
	k_Serine	0.204115	0.317972	1.00321
	k_Tyrosine	0.510021	0.17095	0.250862
	k_Tryptophan	0.15216	0.159899	0.304439
	k_Threonine	0.977214	0.118384	0.994303
	k_Leucine	0.205484	0.503386	1.00401
	k_Cysteine	0.00855376	0.0750856	0.0477436
	k_Valine	0.200419	0.30166	1.00512
	k_Phenylalanine	0.198443	0.408425	1.00006
	k_Lysine	0.198642	0.351886	0.502793
	k_Methionine	0.210932	0.396439	1.00137
	k_Proline	0.000793052	0.000798549	0.000952546
Dynamics hexoses	vmax_G	3.49736	8.86838	7.9617
	vmax_F	1.21213	5.8982	7.95515
	k_G	42.5326	98.9268	71.2681
	k_F	2.94417	144.878	191.296
	Ei	9.61553	9.16224	7.50439
	k_hydro	0.0348716	0.0278495	0.0401916
Production rates	k_Gly	0.0708225	0.0763638	0.0781972
	k_Eth	1.7277	1.76014	1.73278
	k_Succ	0.00423859	0.061109	0.0169146
	k_Lac	0.00202316	0.00219187	0.00260785
	k_Ace	0.0201228	0.0310191	0.0128105
	k_EthylAce	0.00153554	0.00172365	0.00195019
	k_IsobutylAce	5.65592e-06	3.93797e-06	4.01122e-06
	k_IsoButanol	0.00100766	0.000854899	0.000786794
	k_IsoamylAce	0.000215181	0.000116622	0.000131103
	k_IsoamylAlc	0.00742075	0.00482797	0.00395213
	k_EthylOct	5.52477e-06	3.44248e-06	2.952e-06
	k_EthylDec	1.13188e-05	4.16166e-05	3.3131e-05
	k_2PheAce	2.94678e-05	9.67859e-05	6.75291e-05
	k_2PheEth	0.00158299	0.00672566	0.00381331
	k_23But	0.00163429	0.00541558	0.00849322
	k_Mal	0.004926	0.011066	0.0109084
	k_EthylHex	7.84755e-06	6.42722e-06	6.07486e-06
	k_1Hex	0.012162	0.00673701	0.0109138
	k_AlcBen	0.000107526	0	0.000141779
	k_AceHexy	9.82208e-06	7.5544e-06	7.59658e-06
Objective function	weight	0.0103279	1.02301e-05	0.00996783
	f	0.010328	1.02308e-05	0.0099678

## Sheet: Model R2 values
Compound	ScT73	SuBMV58	SuCECT12699
CFU	0.9766	0.938	0.8893
OD600	0.9179	0.918	0.9479
DW	0.7014	0.898	-2.9022
Glucose	0.9953	0.9897	0.9879
Fructose	0.9899	0.9862	0.9848
Glycerol	0.9772	0.9939	0.9917
Ethanol	0.9976	0.9708	0.9888
Succinate	0.6304	0.9414	0.8754
Lactate	0.9422	0.9407	0.96
Acetate	0.9267	0.8687	0.7909
Ethyl acetate	0.8708	0.9546	0.9465
Isobutyl acetate	0.8719	0.9113	0.9669
Isobutanol	0.9714	0.9508	0.9839
Isoamyl acetate	0.9126	0.9525	0.9737
Isoamyl alcohol	0.9647	0.957	0.984
Ethyl Caprylate	0.7681	0.9317	0.865
Ethyl Caprate	0.7993	0.9519	0.9286
2-Phenylethyl ac.	0.9405	0.8991	0.944
2-Phenyl-Ethanol	0.9487	0.9068	0.8456
L-Histidine	0.9695	0.9887	0.9869
L-Glycine	0.8741	0.3281	0.3283
L-Alanine	0.9737	0.9795	0.7971
L-Glutamate	0.9929	0.934	0.9254
L-Glutamine	0.9767	0.9952	0.9974
L-Isoleucine	0.9828	0.997	0.993
L-Aspartate	0.983	0.9728	0.9543
L-Arginine	0.9389	0.9637	0.9865
L-Serine	0.9743	0.9783	0.9716
L-Tyrosine	0.9669	0.9875	0.9829
L-Tryptophan	0.9836	0.9933	0.9854
L-Threonine	0.9878	0.9346	0.9938
L-Leucine	0.9944	0.9887	0.9622
L-Cysteine	-0.8369	-1.1711	-1.2639
L-Valine	0.9868	0.9922	0.9934
L-Phenylalanine	0.9913	0.9909	0.9847
L-Lysine	-0.1327	-5.4022	-1.2496
L-Methionine	0.9707	0.9192	0.8804
L-Proline	0.9321	0.9128	0.9571
NH4Cl	0.961	0.9732	0.987
Sucrose	0.9614	0.9326	0.963
Malate	0.3014	0.6082	0.5623
2,3 Butanediol	-1.5376	0.9348	0.9076
Ethyl Caproate	0.4118	0.6258	0.6165
1-Hexanol	0.8334	-0.1251	0.9235
Benzyl alcohol	0.6338	-0.2994	0.8709
Hexyl acetate	0.5326	0.8708	0.7839
Mean+	0.8888	0.9205	0.9105		Negative values correspond to variables with low signal-to-noise ratio.
Median	0.9487	0.9407	0.9543		The mean was calculated using all positive values.
					The median was calculated using all values.
