# Supplementary material for: A Multiphase Multiobjective Dynamic Genome-Scale Model Shows Different Redox Balancing among Yeast Species of the Saccharomyces Genus in Fermentation
Source: mSystems. 2021 Aug 3;6(4):e00260-21. doi: 10.1128/mSystems.00260-21 (PMC8407324; doi:10.1128/mSystems.00260-21)
Supplement: TABLE S4 [file msystems.00260-21-st004.xlsx]

## Sheet: overall
rxn_id	rxn_name	Equation	ScT73	SuBMV58	SuCECT12600		Total std	%std	Total std	%std	Total std	%std
r_0003	(R,R)-butanediol dehydrogenase	(R,R)-2,3-butanediol [cytoplasm] + NAD [cytoplasm] <=> (R)-acetoin [cytoplasm] + H+ [cytoplasm] + NADH [cytoplasm]	-0.194	-0.546	-0.886		0.020695	10.9603	0.045484	8.39002	0.019894	2.24604
r_0005	r_0005	UDP-D-glucose [cytoplasm] -> (1->3)-beta-D-glucan [cell envelope] + H+ [cytoplasm] + UDP [cytoplasm]	0.47	0.297	0.353		0.074445	14.8059	0.037691	12.2113	0.026013	7.27091
r_0006	1,6-beta-glucan synthase	UDP-D-glucose [cytoplasm] -> (1->6)-beta-D-glucan [cell envelope] + H+ [cytoplasm] + UDP [cytoplasm]	0.157	0.099	0.118		0.024866	14.8061	0.012589	12.2105	0.008689	7.2712
r_0018	2-aminoadipate transaminase	2-oxoadipic acid [cytoplasm] + L-glutamate [cytoplasm] <=> 2-oxoglutarate [cytoplasm] + L-2-aminoadipate [cytoplasm]	0.077	0.107	0.112		0.001874	2.68398	0.003955	3.77785	0.001152	1.12008
r_0023	2-isopropylmalate hydratase	2-isopropylmaleic acid [cytoplasm] + H2O [cytoplasm] <=> 2-isopropylmalate [cytoplasm]	-0.501	-0.473	-0.43		0.017447	3.51821	0.032108	6.80727	0.007261	1.72
r_0024	2-isopropylmalate synthase	3-methyl-2-oxobutanoate [cytoplasm] + acetyl-CoA [cytoplasm] + H2O [cytoplasm] -> 2-isopropylmalate [cytoplasm] + coenzyme A [cytoplasm] + H+ [cytoplasm]	0.069	0.149	0.054		0.009994	14.8367	0.015127	10.9593	0.006887	15.7049
r_0025	2-isopropylmalate synthase	3-methyl-2-oxobutanoate [mitochondrion] + acetyl-CoA [mitochondrion] + H2O [mitochondrion] -> 2-isopropylmalate [mitochondrion] + coenzyme A [mitochondrion] + H+ [mitochondrion]	0.462	0.323	0.377		0.022277	4.83934	0.033048	9.87108	0.009625	2.54063
r_0027	2-methylcitrate dehydratase	homocitrate [mitochondrion] <=> but-1-ene-1,2,4-tricarboxylic acid [mitochondrion] + H2O [mitochondrion]	0.077	0.107	0.112		0.001874	2.68398	0.003955	3.77785	0.001152	1.12008
r_0029	2-oxo-4-methyl-3-carboxypentanoate decarboxylation	(2S)-2-isopropyl-3-oxosuccinate [cytoplasm] + H+ [cytoplasm] -> 4-methyl-2-oxopentanoate [cytoplasm] + carbon dioxide [cytoplasm]	0.501	0.473	0.43		0.017447	3.51821	0.032108	6.80727	0.007261	1.72
r_0039	3-dehydroquinate dehydratase	3-dehydroquinate [cytoplasm] -> 3-dehydroshikimate [cytoplasm] + H2O [cytoplasm]	0.125	0.573	0.379		0.004839	4.09436	0.055845	9.61721	0.012742	3.45097
r_0040	3-dehydroquinate synthase	7-phospho-2-dehydro-3-deoxy-D-arabino-heptonic acid [cytoplasm] -> 3-dehydroquinate [cytoplasm] + phosphate [cytoplasm]	0.125	0.573	0.379		0.004839	4.09436	0.055845	9.61721	0.012742	3.45097
r_0042	3-deoxy-D-arabino-heptulosonate 7-phosphate synthetase	D-erythrose 4-phosphate [cytoplasm] + H2O [cytoplasm] + phosphoenolpyruvate [cytoplasm] -> 7-phospho-2-dehydro-3-deoxy-D-arabino-heptonic acid [cytoplasm] + phosphate [cytoplasm]	0.125	0.573	0.379		0.004839	4.09436	0.055845	9.61721	0.012742	3.45097
r_0060	3-isopropylmalate dehydratase	(2R,3S)-3-isopropylmalate [cytoplasm] <=> 2-isopropylmaleic acid [cytoplasm] + H2O [cytoplasm]	-0.501	-0.473	-0.43		0.017447	3.51821	0.032108	6.80727	0.007261	1.72
r_0061	3-isopropylmalate dehydrogenase	(2R,3S)-3-isopropylmalate [cytoplasm] + NAD [cytoplasm] -> (2S)-2-isopropyl-3-oxosuccinate [cytoplasm] + H+ [cytoplasm] + NADH [cytoplasm]	0.501	0.473	0.43		0.017447	3.51821	0.032108	6.80727	0.007261	1.72
r_0065	3-phosphoshikimate 1-carboxyvinyltransferase	3-phosphoshikimic acid [cytoplasm] + phosphoenolpyruvate [cytoplasm] -> 5-O-(1-carboxyvinyl)-3-phosphoshikimic acid [cytoplasm] + phosphate [cytoplasm]	0.125	0.573	0.379		0.004839	4.09436	0.055845	9.61721	0.012742	3.45097
r_0068	4-aminobutyrate transaminase	2-oxoglutarate [cytoplasm] + gamma-aminobutyrate [cytoplasm] -> L-glutamate [cytoplasm] + succinic semialdehyde [cytoplasm]	0.116	0.904	0.681		0.013154	11.3576	0.072299	7.81126	0.014182	2.04751
r_0072	4-methyl-2-oxopentanoate decarboxylase	4-methyl-2-oxopentanoate [cytoplasm] + H+ [cytoplasm] -> 3-methylbutanal [cytoplasm] + carbon dioxide [cytoplasm]	0.441	0.384	0.338		0.017403	3.91648	0.03061	7.89374	0.007181	2.11582
r_0091	6-phosphogluconolactonase	6-O-phosphono-D-glucono-1,5-lactone [cytoplasm] + H2O [cytoplasm] -> 6-phospho-D-gluconate [cytoplasm] + H+ [cytoplasm]	0.816	0.836	0.779		0.031701	3.89108	0.114832	13.54	0.018411	2.37601
r_0096	acetohydroxy acid isomeroreductase	2-acetyllactic acid [mitochondrion] + H+ [mitochondrion] + NADPH [mitochondrion] -> (R)-2,3-dihydroxy-3-methylbutanoate [mitochondrion] + NADP(+) [mitochondrion]	0.644	0.622	0.578		0.026685	4.2127	0.038319	6.21451	0.008523	1.52238
r_0097	acetolactate synthase	H+ [mitochondrion] + 2 pyruvate [mitochondrion] -> 2-acetyllactic acid [mitochondrion] + carbon dioxide [mitochondrion]	0.644	0.622	0.578		0.026685	4.2127	0.038319	6.21451	0.008523	1.52238
r_0109	acetyl-CoA carboxylase, reaction	acetyl-CoA [cytoplasm] + ATP [cytoplasm] + bicarbonate [cytoplasm] -> ADP [cytoplasm] + H+ [cytoplasm] + malonyl-CoA [cytoplasm] + phosphate [cytoplasm]	0.128	0.107	0.117		0.012626	9.74916	0.007	6.54663	0.005291	4.63398
r_0112	acetyl-CoA synthetase	acetate [cytoplasm] + ATP [cytoplasm] + coenzyme A [cytoplasm] -> acetyl-CoA [cytoplasm] + AMP [cytoplasm] + diphosphate [cytoplasm]	0.461	0.705	0.804		0.030104	6.45792	0.037309	5.36475	0.012596	1.58072
r_0148	adenylate kinase	AMP [cytoplasm] + ATP [cytoplasm] -> 2 ADP [cytoplasm]	2.159	3.957	3.183		0.036402	1.83133	0.232055	6.15584	0.06171	2.06941
r_0157	alanyl-tRNA synthetase	ATP [cytoplasm] + L-alanine [cytoplasm] + tRNA(Ala) [cytoplasm] -> Ala-tRNA(Ala) [cytoplasm] + AMP [cytoplasm] + diphosphate [cytoplasm]	0.166	0.365	0.255		0.006228	4.22287	0.029148	8.4726	0.007221	3.09899
r_0159	alcohol acetyltransferase (ethanol)	acetyl-CoA [cytoplasm] + ethanol [cytoplasm] -> coenzyme A [cytoplasm] + ethyl acetate [cytoplasm]	0.084	0.133	0.159		0.008436	9.52215	0.012309	9.21484	0.005499	3.41344
r_0165	mitochondrial alcohol dehydrogenase	acetaldehyde [mitochondrion] + H+ [mitochondrion] + NADH [mitochondrion] -> ethanol [mitochondrion] + NAD [mitochondrion]	0.128	1.056	0.243		0.100117	23.0784	0.305137	16.4858	0.171121	20.9329
r_0169	aldehyde dehydrogenase (2-phenylethanol, NAD)	H+ [cytoplasm] + NADH [cytoplasm] + phenylacetaldehyde [cytoplasm] -> 2-phenylethanol [cytoplasm] + NAD [cytoplasm]	0.015	0.15	0.128		0.007932	21.2953	0.060945	27.4431	0.023719	18.5926
r_0170	aldehyde dehydrogenase (2-phenylethanol, NAD)	H+ [mitochondrion] + NADH [mitochondrion] + phenylacetaldehyde [mitochondrion] -> 2-phenylethanol [mitochondrion] + NAD [mitochondrion]	0.025	0.078	0.129		0.008399	26.4526	0.053747	33.4534	0.021502	15.4418
r_0171	aldehyde dehydrogenase (2-phenylethanol, NADP)	H+ [cytoplasm] + NADPH [cytoplasm] + phenylacetaldehyde [cytoplasm] -> 2-phenylethanol [cytoplasm] + NADP(+) [cytoplasm]	0.019	0.137	0.052		0.004223	16.5642	0.058291	40.1714	0.007552	14.0457
r_0179	aldehyde dehydrogenase (isoamyl alcohol, NAD)	3-methylbutanal [cytoplasm] + H+ [cytoplasm] + NADH [cytoplasm] -> isoamylol [cytoplasm] + NAD [cytoplasm]	0.269	0.101	0.187		0.032444	15.9589	0.042898	26.8563	0.01716	10.9484
r_0181	aldehyde dehydrogenase (isoamyl alcohol, NADP)	3-methylbutanal [cytoplasm] + H+ [cytoplasm] + NADPH [cytoplasm] -> isoamylol [cytoplasm] + NADP(+) [cytoplasm]	0.09	0.111	0.063		0.019223	20.3448	0.04875	45.6308	0.007713	13.3828
r_0209	arginyl-tRNA synthetase	ATP [cytoplasm] + L-arginine [cytoplasm] + tRNA(Arg) [cytoplasm] -> AMP [cytoplasm] + Arg-tRNA(Arg) [cytoplasm] + diphosphate [cytoplasm]	0.058	0.128	0.089		0.002181	4.22086	0.010211	8.47207	0.00253	3.09901
r_0215	aspartate kinase	ATP [cytoplasm] + L-aspartate [cytoplasm] -> 4-phospho-L-aspartate [cytoplasm] + ADP [cytoplasm]	0.336	0.272	0.425		0.019517	6.18389	0.073287	25.3372	0.027973	6.7112
r_0216	aspartate transaminase	2-oxoglutarate [cytoplasm] + L-aspartate [cytoplasm] <=> L-glutamate [cytoplasm] + oxaloacetate [cytoplasm]	-0.549	-0.439	-0.601		0.019476	3.84955	0.070095	15.5947	0.02754	4.78412
r_0219	aspartate-semialdehyde dehydrogenase	4-phospho-L-aspartate [cytoplasm] + H+ [cytoplasm] + NADPH [cytoplasm] -> L-aspartate 4-semialdehyde [cytoplasm] + NADP(+) [cytoplasm] + phosphate [cytoplasm]	0.336	0.272	0.425		0.019517	6.18389	0.073287	25.3372	0.027973	6.7112
r_0220	Aspartyl-tRNA synthetase	ATP [cytoplasm] + L-aspartate [cytoplasm] + tRNA(Asp) [cytoplasm] -> AMP [cytoplasm] + Asp-tRNA(Asp) [cytoplasm] + diphosphate [cytoplasm]	0.107	0.237	0.165		0.004039	4.22335	0.018902	8.47274	0.004683	3.09912
r_0226	r_0226	ADP [mitochondrion] + 3 H+ [cytoplasm] + phosphate [mitochondrion] -> ATP [mitochondrion] + 2 H+ [mitochondrion] + H2O [mitochondrion]	0.687	0.862	1.387		0.070369	9.99305	0.112807	12.9092	0.018296	1.32514
r_0227	r_0227	ATP [cytoplasm] + H2O [cytoplasm] -> ADP [cytoplasm] + H+ [extracellular] + phosphate [cytoplasm]	145.241	118.683	110.698		2.22354	1.51919	4.33065	3.60255	1.50076	1.34089
r_0252	carnitine O-acetyltransferase	(R)-carnitine [cytoplasm] + acetyl-CoA [cytoplasm] -> coenzyme A [cytoplasm] + O-acetylcarnitine [cytoplasm]	0.127	0.189	0.352		0.008691	6.75317	0.033961	18.1393	0.014802	4.20791
r_0254	carnitine O-acetyltransferase	coenzyme A [mitochondrion] + O-acetylcarnitine [mitochondrion] -> (R)-carnitine [mitochondrion] + acetyl-CoA [mitochondrion]	0.127	0.189	0.352		0.008691	6.75317	0.033961	18.1393	0.014802	4.20791
r_0278	chorismate mutase	chorismate [cytoplasm] -> prephenate [cytoplasm]	0.123	0.569	0.375		0.00481	4.10618	0.055737	9.65913	0.012722	3.47506
r_0279	chorismate synthase	5-O-(1-carboxyvinyl)-3-phosphoshikimic acid [cytoplasm] -> chorismate [cytoplasm] + phosphate [cytoplasm]	0.125	0.573	0.379		0.004839	4.09436	0.055845	9.61721	0.012742	3.45097
r_0280	cis-aconitate(3-) to isocitrate	cis-aconitate [mitochondrion] + H2O [mitochondrion] <=> isocitrate [mitochondrion]	0.313	1.177	0.919		0.014124	4.48459	0.076425	6.4501	0.019957	2.13467
r_0300	citrate synthase	acetyl-CoA [mitochondrion] + H2O [mitochondrion] + oxaloacetate [mitochondrion] -> citrate [mitochondrion] + coenzyme A [mitochondrion] + H+ [mitochondrion]	0.405	1.309	1.065		0.017461	4.40986	0.080131	6.12014	0.01794	1.69529
r_0302	citrate to cis-aconitate(3-)	citrate [mitochondrion] <=> cis-aconitate [mitochondrion] + H2O [mitochondrion]	0.313	1.177	0.919		0.014124	4.48459	0.076425	6.4501	0.019957	2.13467
r_0303	citrate to cis-aconitate(3-), cytoplasmic	citrate [cytoplasm] <=> cis-aconitate [cytoplasm] + H2O [cytoplasm]	0.092	0.131	0.145		0.010615	13.1023	0.013922	11.187	0.003998	3.24155
r_0352	dihydroxy-acid dehydratase (2,3-dihydroxy-3-methylbutanoate)	(R)-2,3-dihydroxy-3-methylbutanoate [mitochondrion] -> 3-methyl-2-oxobutanoate [mitochondrion] + H2O [mitochondrion]	0.644	0.622	0.578		0.026685	4.2127	0.038319	6.21451	0.008523	1.52238
r_0361	dolichyl-phosphate D-mannosyltransferase	dolichyl phosphate [cytoplasm] + GDP-alpha-D-mannose [cytoplasm] -> dolichyl D-mannosyl phosphate [endoplasmic reticulum] + GDP [cytoplasm]	0.446	0.282	0.335		0.070709	14.8059	0.0358	12.2114	0.024708	7.27096
r_0362	r_0362	dolichyl D-mannosyl phosphate [endoplasmic reticulum] -> dolichyl phosphate [endoplasmic reticulum] + H+ [endoplasmic reticulum] + mannan [endoplasmic reticulum]	0.446	0.282	0.335		0.070709	14.8059	0.0358	12.2114	0.024708	7.27096
r_0366	enolase	2-phospho-D-glyceric acid [cytoplasm] <=> H2O [cytoplasm] + phosphoenolpyruvate [cytoplasm]	184.369	181.335	185.16		1.12842	0.61173	2.36415	1.30598	0.549421	0.297091
r_0438	r_0438	ferrocytochrome c [mitochondrion] + 1.266 H+ [mitochondrion] + 0.25 oxygen [mitochondrion] -> ferricytochrome c [mitochondrion] + 0.633 H+ [cytoplasm] + 0.5 H2O [mitochondrion]	1.018	1.277	2.027		0.102712	9.84573	0.164065	12.6992	0.026099	1.29315
r_0439	r_0439	2 ferricytochrome c [mitochondrion] + 1.266 H+ [mitochondrion] + ubiquinol-6 [mitochondrion] -> 2 ferrocytochrome c [mitochondrion] + 2.532 H+ [cytoplasm] + ubiquinone-6 [mitochondrion]	0.509	0.638	1.013		0.051356	9.84573	0.082033	12.6992	0.01305	1.29315
r_0441	FMN reductase	FMN [cytoplasm] + H+ [cytoplasm] + NADH [cytoplasm] -> FMNH2 [cytoplasm] + NAD [cytoplasm]	0.18	2.595	0.475		0.014876	8.18336	0.264634	9.95574	0.014996	3.18413
r_0446	formate-tetrahydrofolate ligase	ATP [cytoplasm] + formate [cytoplasm] + THF [cytoplasm] <=> 10-formyl-THF [cytoplasm] + ADP [cytoplasm] + phosphate [cytoplasm]	0.001	0.001	-0.152		0.010947	748.426	0.02487	147.028	0.020666	13.7166
r_0450	fructose-bisphosphate aldolase	D-fructose 1,6-bisphosphate [cytoplasm] <=> dihydroxyacetone phosphate [cytoplasm] + glyceraldehyde 3-phosphate [cytoplasm]	97.718	98.027	98.167		0.228908	0.233998	0.174588	0.178192	0.081928	0.083477
r_0451	fumarase	fumarate [mitochondrion] + H2O [mitochondrion] <=> (S)-malate [mitochondrion]	0.127	0.159	0.157		0.008674	6.74312	0.015252	10.1417	0.012699	8.07269
r_0452	fumarase, cytoplasmic	fumarate [cytoplasm] + H2O [cytoplasm] <=> (S)-malate [cytoplasm]	-0.153	-2.66	-0.383		0.017132	10.7422	0.297758	10.9148	0.018661	4.88845
r_0466	glucose 6-phosphate dehydrogenase	D-glucose 6-phosphate [cytoplasm] + NADP(+) [cytoplasm] -> 6-O-phosphono-D-glucono-1,5-lactone [cytoplasm] + H+ [cytoplasm] + NADPH [cytoplasm]	0.816	0.836	0.779		0.031701	3.89108	0.114832	13.54	0.018411	2.37601
r_0467	glucose-6-phosphate isomerase	D-glucose 6-phosphate [cytoplasm] <=> D-fructose 6-phosphate [cytoplasm]	50.179	53.679	56.148		0.750424	1.49443	0.644918	1.19787	0.335058	0.597188
r_0468	glutamate 5-kinase	ATP [cytoplasm] + L-glutamate [cytoplasm] -> ADP [cytoplasm] + L-gamma-glutamyl phosphate [cytoplasm]	0.062	0.128	0.08		0.00423	5.97738	0.012465	10.1771	0.003315	4.04497
r_0469	glutamate decarboxylase	H+ [cytoplasm] + L-glutamate [cytoplasm] -> carbon dioxide [cytoplasm] + gamma-aminobutyrate [cytoplasm]	0.116	0.904	0.681		0.013154	11.3576	0.072299	7.81126	0.014182	2.04751
r_0471	glutamate dehydrogenase (NADP)	2-oxoglutarate [cytoplasm] + ammonium [cytoplasm] + H+ [cytoplasm] + NADPH [cytoplasm] -> H2O [cytoplasm] + L-glutamate [cytoplasm] + NADP(+) [cytoplasm]	0.106	0.196	0.257		0.036511	24.7978	0.133103	53.0167	0.028032	9.55586
r_0472	glutamate synthase (NADH2)	2-oxoglutarate [cytoplasm] + H+ [cytoplasm] + L-glutamine [cytoplasm] + NADH [cytoplasm] -> 2 L-glutamate [cytoplasm] + NAD [cytoplasm]	8.351	10.222	6.117		1.15146	13.8277	2.27991	22.3175	0.385261	6.31815
r_0473	glutamate-5-semialdehyde dehydrogenase	H+ [cytoplasm] + L-gamma-glutamyl phosphate [cytoplasm] + NADPH [cytoplasm] -> L-glutamic 5-semialdehyde [cytoplasm] + NADP(+) [cytoplasm] + phosphate [cytoplasm]	0.062	0.128	0.08		0.00423	5.97738	0.012465	10.1771	0.003315	4.04497
r_0476	glutamine synthetase	ammonium [cytoplasm] + ATP [cytoplasm] + L-glutamate [cytoplasm] -> ADP [cytoplasm] + H+ [cytoplasm] + L-glutamine [cytoplasm] + phosphate [cytoplasm]	8.487	10.248	6.146		1.15279	13.6508	2.27695	22.2402	0.385424	6.30473
r_0479	glutamyl-tRNA synthetase	ATP [cytoplasm] + L-glutamate [cytoplasm] + tRNA(Glu) [cytoplasm] -> AMP [cytoplasm] + diphosphate [cytoplasm] + Glu-tRNA(Glu) [cytoplasm]	0.109	0.24	0.167		0.004096	4.22276	0.019173	8.47251	0.00475	3.09895
r_0486	glyceraldehyde-3-phosphate dehydrogenase	glyceraldehyde 3-phosphate [cytoplasm] + NAD [cytoplasm] + phosphate [cytoplasm] <=> 1,3-bisphospho-D-glycerate [cytoplasm] + H+ [cytoplasm] + NADH [cytoplasm]	191.814	190.648	190.247		0.489729	0.255014	0.699638	0.367385	0.175278	0.092165
r_0489	glycerol-3-phosphatase	glycerol 3-phosphate [cytoplasm] + H2O [cytoplasm] -> glycerol [cytoplasm] + phosphate [cytoplasm]	4.174	6.19	6.598		0.216105	5.17293	0.531975	8.67802	0.105345	1.59559
r_0491	glycerol-3-phosphate dehydrogenase (NAD)	dihydroxyacetone phosphate [cytoplasm] + H+ [cytoplasm] + NADH [cytoplasm] -> glycerol 3-phosphate [cytoplasm] + NAD [cytoplasm]	3.163	3.934	4.191		0.214956	6.43029	0.451461	10.3066	0.193398	4.17563
r_0492	glycerol-3-phosphate dehydrogenase (NAD)	dihydroxyacetone phosphate [mitochondrion] + H+ [mitochondrion] + NADH [mitochondrion] -> glycerol 3-phosphate [mitochondrion] + NAD [mitochondrion]	1.075	1.983	2.448		0.13085	15.1052	0.244961	13.7941	0.171537	8.58332
r_0501	glycine cleavage system	L-glycine [mitochondrion] + NAD [mitochondrion] + THF [mitochondrion] -> 5,10-methylenetetrahydrofolate [mitochondrion] + ammonium [mitochondrion] + carbon dioxide [mitochondrion] + NADH [mitochondrion]	0.17	0.089	0.237		0.011663	7.02421	0.042047	38.1367	0.021625	8.99931
r_0502	glycine hydroxymethyltransferase	L-serine [cytoplasm] + THF [cytoplasm] <=> 5,10-methylenetetrahydrofolate [cytoplasm] + H2O [cytoplasm] + L-glycine [cytoplasm]	0.16	0.095	0.256		0.01402	9.19587	0.025165	22.5855	0.021255	8.56524
r_0503	glycine hydroxymethyltransferase	L-serine [mitochondrion] + THF [mitochondrion] <=> 5,10-methylenetetrahydrofolate [mitochondrion] + H2O [mitochondrion] + L-glycine [mitochondrion]	-0.17	-0.089	-0.237		0.011663	7.02421	0.042047	38.1367	0.021625	8.99931
r_0505	glycine-cleavage complex (lipoamide)	dihydrolipoamide [mitochondrion] + NAD [mitochondrion] -> H+ [mitochondrion] + lipoamide [mitochondrion] + NADH [mitochondrion]	0.127	0.159	0.157		0.008674	6.74312	0.015252	10.1417	0.012699	8.07269
r_0510	r_0510	H2O [cytoplasm] + UDP-D-glucose [cytoplasm] -> glycogen [cytoplasm] + H+ [cytoplasm] + UDP [cytoplasm]	0.187	0.119	0.141		0.029699	14.8054	0.015038	12.2119	0.010378	7.27058
r_0512	glycyl-tRNA synthetase	ATP [cytoplasm] + L-glycine [cytoplasm] + tRNA(Gly) [cytoplasm] -> AMP [cytoplasm] + diphosphate [cytoplasm] + Gly-tRNA(Gly) [cytoplasm]	0.105	0.231	0.161		0.003941	4.22132	0.018449	8.47248	0.004571	3.09946
r_0533	hexokinase (D-fructose:ATP)	ATP [cytoplasm] + D-fructose [cytoplasm] -> ADP [cytoplasm] + D-fructose 6-phosphate [cytoplasm] + H+ [cytoplasm]	48.021	44.651	42.373		0.663517	1.38441	0.585074	1.31329	0.343115	0.8096
r_0534	hexokinase (D-glucose:ATP)	ATP [cytoplasm] + D-glucose [cytoplasm] -> ADP [cytoplasm] + D-glucose 6-phosphate [cytoplasm] + H+ [cytoplasm]	51.979	55.349	57.627		0.663517	1.27423	0.585074	1.05514	0.343115	0.595486
r_0542	homoacontinate hydratase	but-1-ene-1,2,4-tricarboxylic acid [mitochondrion] + H2O [mitochondrion] <=> homoisocitrate [mitochondrion]	0.077	0.107	0.112		0.001874	2.68398	0.003955	3.77785	0.001152	1.12008
r_0545	homoisocitrate dehydrogenase	homoisocitrate [mitochondrion] + NAD [mitochondrion] -> 2-oxoadipic acid [mitochondrion] + carbon dioxide [mitochondrion] + H+ [mitochondrion] + NADH [mitochondrion]	0.077	0.107	0.112		0.001874	2.68398	0.003955	3.77785	0.001152	1.12008
r_0546	homoserine dehydrogenase (NADH)	H+ [cytoplasm] + L-aspartate 4-semialdehyde [cytoplasm] + NADH [cytoplasm] -> L-homoserine [cytoplasm] + NAD [cytoplasm]	0.32	0.243	0.394		0.020185	6.60069	0.080807	31.0148	0.030457	7.80547
r_0548	homoserine kinase	ATP [cytoplasm] + L-homoserine [cytoplasm] -> ADP [cytoplasm] + H+ [cytoplasm] + O-phospho-L-homoserine [cytoplasm]	0.324	0.255	0.407		0.019494	6.40744	0.073649	27.0496	0.028002	7.00407
r_0553	hydroxyacylglutathione hydrolase	(R)-S-lactoylglutathione [cytoplasm] + H2O [cytoplasm] -> (R)-lactate [cytoplasm] + glutathione [cytoplasm] + H+ [cytoplasm]	0.116	0.168	0.214		0.003172	2.71597	0.010555	6.23042	0.004002	1.85803
r_0568	inorganic diphosphatase	diphosphate [cytoplasm] + H2O [cytoplasm] -> H+ [cytoplasm] + 2 phosphate [cytoplasm]	3.393	4.767	4.051		0.208706	6.29183	0.248208	5.39523	0.103397	2.67712
r_0569	inorganic diphosphatase	diphosphate [mitochondrion] + H2O [mitochondrion] -> H+ [mitochondrion] + 2 phosphate [mitochondrion]	0.127	0.159	0.157		0.008757	6.78854	0.015427	10.077	0.012728	8.07847
r_0658	isocitrate dehydrogenase (NAD+)	isocitrate [mitochondrion] + NAD [mitochondrion] -> 2-oxoglutarate [mitochondrion] + carbon dioxide [mitochondrion] + NADH [mitochondrion]	0.489	1.295	1.124		0.03396	6.81126	0.077937	5.94403	0.020468	1.78872
r_0659	isocitrate dehydrogenase (NADP)	isocitrate [cytoplasm] + NADP(+) [cytoplasm] <=> 2-oxoglutarate [cytoplasm] + carbon dioxide [cytoplasm] + NADPH [cytoplasm]	-0.382	-0.202	-0.312		0.053294	13.5014	0.055377	24.0132	0.021037	6.22762
r_0665	isoleucyl-tRNA synthetase	ATP [cytoplasm] + L-isoleucine [cytoplasm] + tRNA(Ile) [cytoplasm] -> AMP [cytoplasm] + diphosphate [cytoplasm] + Ile-tRNA(Ile) [cytoplasm]	0.07	0.153	0.107		0.002616	4.22385	0.01224	8.47162	0.003034	3.10007
r_0678	L-aminoadipate-semialdehyde dehydrogenase (NADPH)	ATP [cytoplasm] + H+ [cytoplasm] + L-2-aminoadipate [cytoplasm] + NADPH [cytoplasm] -> AMP [cytoplasm] + diphosphate [cytoplasm] + L-allysine [cytoplasm] + NADP(+) [cytoplasm]	0.077	0.107	0.112		0.001874	2.68398	0.003955	3.77785	0.001152	1.12008
r_0689	L-serine deaminase	L-serine [cytoplasm] -> ammonium [cytoplasm] + pyruvate [cytoplasm]	7.46	9.31	5.073		1.18862	15.7265	2.37591	25.3778	0.393702	7.58657
r_0697	lactoylglutathione lyase	glutathione [cytoplasm] + methylglyoxal [cytoplasm] -> (R)-S-lactoylglutathione [cytoplasm]	0.116	0.168	0.214		0.003172	2.71597	0.010555	6.23042	0.004002	1.85803
r_0701	leucyl-tRNA synthetase	ATP [cytoplasm] + L-leucine [cytoplasm] + tRNA(Leu) [cytoplasm] -> AMP [cytoplasm] + diphosphate [cytoplasm] + Leu-tRNA(Leu) [cytoplasm]	0.107	0.236	0.165		0.004023	4.22214	0.018832	8.47238	0.004666	3.09936
r_0711	lysyl-tRNA synthetase	ATP [cytoplasm] + L-lysine [cytoplasm] + tRNA(Lys) [cytoplasm] -> AMP [cytoplasm] + diphosphate [cytoplasm] + Lys-tRNA(Lys) [cytoplasm]	0.103	0.228	0.159		0.003884	4.22137	0.018186	8.47268	0.004506	3.09929
r_0713	malate dehydrogenase	(S)-malate [mitochondrion] + NAD [mitochondrion] <=> H+ [mitochondrion] + NADH [mitochondrion] + oxaloacetate [mitochondrion]	0.212	1.149	0.854		0.025934	12.7146	0.077522	6.80617	0.020328	2.3532
r_0714	malate dehydrogenase, cytoplasmic	(S)-malate [cytoplasm] + NAD [cytoplasm] <=> H+ [cytoplasm] + NADH [cytoplasm] + oxaloacetate [cytoplasm]	-0.561	-3.785	-1.327		0.023977	4.39186	0.358077	9.26046	0.031277	2.39243
r_0719	malic enzyme (NADP)	(S)-malate [mitochondrion] + NADP(+) [mitochondrion] -> carbon dioxide [mitochondrion] + NADPH [mitochondrion] + pyruvate [mitochondrion]	0.429	0.426	0.418		0.017908	4.16609	0.026239	6.1483	0.008814	2.19028
r_0722	mannose-1-phosphate guanylyltransferase	D-mannose 1-phosphate [cytoplasm] + GTP [cytoplasm] + H+ [cytoplasm] -> diphosphate [cytoplasm] + GDP-alpha-D-mannose [cytoplasm]	0.446	0.282	0.335		0.070709	14.8059	0.0358	12.2114	0.024708	7.27096
r_0723	mannose-6-phosphate isomerase	D-mannose 6-phosphate [cytoplasm] <=> D-fructose 6-phosphate [cytoplasm]	-0.446	-0.282	-0.335		0.070709	14.8059	0.0358	12.2114	0.024708	7.27096
r_0725	methenyltetrahydrofolate cyclohydrolase	5,10-methenyl-THF [cytoplasm] + H2O [cytoplasm] <=> 10-formyl-THF [cytoplasm] + H+ [cytoplasm]	0.1	0.038	0.195		0.011897	12.7067	0.025241	45.9071	0.020805	10.9847
r_0732	methylenetetrahydrofolate dehydrogenase (NADP)	5,10-methylenetetrahydrofolate [cytoplasm] + NADP(+) [cytoplasm] <=> 5,10-methenyl-THF [cytoplasm] + NADPH [cytoplasm]	0.091	0.03	0.188		0.011336	13.5011	0.027163	59.2866	0.021029	11.5787
r_0770	NADH dehydrogenase, cytosolic/mitochondrial	H+ [cytoplasm] + NADH [cytoplasm] + ubiquinone-6 [mitochondrion] -> NAD [cytoplasm] + ubiquinol-6 [mitochondrion]	0	0	0.154		0.01101	388.616	0.024855	140.007	0.02068	13.619
r_0773	NADH:ubiquinone oxidoreductase	H+ [mitochondrion] + NADH [mitochondrion] + ubiquinone-6 [mitochondrion] -> NAD [mitochondrion] + ubiquinol-6 [mitochondrion]	0.382	0.478	0.625		0.031642	8.13988	0.049548	10.5659	0.018798	3.01268
r_0800	nucleoside diphosphate kinase	ATP [cytoplasm] + GDP [cytoplasm] -> ADP [cytoplasm] + GTP [cytoplasm]	0.48	0.307	0.36		0.070545	13.9069	0.035846	11.3437	0.024736	6.83055
r_0811	nucleoside-diphosphate kinase (ATP:UDP)	ATP [cytoplasm] + UDP [cytoplasm] -> ADP [cytoplasm] + UTP [cytoplasm]	0.913	0.618	0.675		0.142596	14.5998	0.10397	15.9154	0.049443	7.22836
r_0819	ornithine transaminase	2-oxoglutarate [cytoplasm] + ornithine [cytoplasm] -> L-glutamate [cytoplasm] + L-glutamic 5-semialdehyde [cytoplasm]	0.081	0.083	0.107		0.003381	5.49899	0.005369	6.63889	0.002026	2.09002
r_0831	oxoglutarate dehydrogenase (dihydrolipoamide S-succinyltransferase)	coenzyme A [mitochondrion] + S(8)-succinyldihydrolipoamide [mitochondrion] -> dihydrolipoamide [mitochondrion] + succinyl-CoA [mitochondrion]	0.127	0.159	0.157		0.008674	6.74312	0.015252	10.1417	0.012699	8.07269
r_0832	oxoglutarate dehydrogenase (lipoamide)	2-oxoglutarate [mitochondrion] + H+ [mitochondrion] + lipoamide [mitochondrion] -> carbon dioxide [mitochondrion] + S(8)-succinyldihydrolipoamide [mitochondrion]	0.127	0.159	0.157		0.008674	6.74312	0.015252	10.1417	0.012699	8.07269
r_0852	phenylalanyl-tRNA synthetase	ATP [cytoplasm] + L-phenylalanine [cytoplasm] + tRNA(Phe) [cytoplasm] -> AMP [cytoplasm] + diphosphate [cytoplasm] + Phe-tRNA(Phe) [cytoplasm]	0.048	0.107	0.074		0.00182	4.22674	0.008509	8.47237	0.00211	3.10153
r_0854	phenylpyruvate decarboxylase	H+ [cytoplasm] + keto-phenylpyruvate [cytoplasm] -> carbon dioxide [cytoplasm] + phenylacetaldehyde [cytoplasm]	0.095	0.52	0.323		0.004898	5.17108	0.054938	10.3659	0.012676	3.94223
r_0886	r_0886	ATP [cytoplasm] + D-fructose 6-phosphate [cytoplasm] -> ADP [cytoplasm] + D-fructose 1,6-bisphosphate [cytoplasm] + H+ [cytoplasm]	97.718	98.027	98.167		0.228908	0.233998	0.174588	0.178192	0.081928	0.083477
r_0887	r_0887	ATP [cytoplasm] + sedoheptulose 7-phosphate [cytoplasm] -> ADP [cytoplasm] + H+ [cytoplasm] + sedoheptulose 1,7-bisphosphate [cytoplasm]	0.278	0.46	0.37		0.01207	4.34241	0.038125	8.25436	0.008765	2.38894
r_0888	phosphoglucomutase	D-glucose 6-phosphate [cytoplasm] <=> D-glucose 1-phosphate [cytoplasm]	0.89	0.611	0.668		0.14285	14.9562	0.103751	16.0302	0.04926	7.27079
r_0889	phosphogluconate dehydrogenase	6-phospho-D-gluconate [cytoplasm] + NADP(+) [cytoplasm] -> carbon dioxide [cytoplasm] + D-ribulose 5-phosphate [cytoplasm] + NADPH [cytoplasm]	0.816	0.836	0.779		0.031701	3.89108	0.114832	13.54	0.018411	2.37601
r_0891	phosphoglycerate dehydrogenase	3-phosphonato-D-glycerate(3-) [cytoplasm] + NAD [cytoplasm] -> 3-phospho-hydroxypyruvate [cytoplasm] + H+ [cytoplasm] + NADH [cytoplasm]	7.48	9.376	5.144		1.18703	15.6675	2.35957	25.0695	0.398177	7.59208
r_0892	phosphoglycerate kinase	1,3-bisphospho-D-glycerate [cytoplasm] + ADP [cytoplasm] <=> 3-phosphonato-D-glycerate(3-) [cytoplasm] + ATP [cytoplasm]	191.814	190.648	190.247		0.489729	0.255014	0.699638	0.367385	0.175278	0.092165
r_0893	phosphoglycerate mutase	3-phosphonato-D-glycerate(3-) [cytoplasm] <=> 2-phospho-D-glyceric acid [cytoplasm]	184.369	181.335	185.16		1.12842	0.61173	2.36415	1.30598	0.549421	0.297091
r_0902	phosphomannomutase	D-mannose 1-phosphate [cytoplasm] <=> D-mannose 6-phosphate [cytoplasm]	-0.446	-0.282	-0.335		0.070709	14.8059	0.0358	12.2114	0.024708	7.27096
r_0916	phosphoribosylpyrophosphate synthetase	ATP [cytoplasm] + ribose-5-phosphate [cytoplasm] -> AMP [cytoplasm] + H+ [cytoplasm] + PRPP [cytoplasm]	0.108	0.044	0.047		0.005982	6.09794	0.002249	5.30257	0.000563	1.3198
r_0917	phosphoserine phosphatase (L-serine)	3-phospho-serine [cytoplasm] + H2O [cytoplasm] -> L-serine [cytoplasm] + phosphate [cytoplasm]	7.48	9.376	5.144		1.18703	15.6675	2.35957	25.0695	0.398177	7.59208
r_0918	phosphoserine transaminase	3-phospho-hydroxypyruvate [cytoplasm] + L-glutamate [cytoplasm] -> 2-oxoglutarate [cytoplasm] + 3-phospho-serine [cytoplasm]	7.48	9.376	5.144		1.18703	15.6675	2.35957	25.0695	0.398177	7.59208
r_0938	prephenate dehydratase	H+ [cytoplasm] + prephenate [cytoplasm] -> carbon dioxide [cytoplasm] + H2O [cytoplasm] + keto-phenylpyruvate [cytoplasm]	0.105	0.541	0.346		0.004817	4.73018	0.055337	10.0581	0.012681	3.72648
r_0941	prolyl-tRNA synthetase	ATP [cytoplasm] + L-proline [cytoplasm] + tRNA(Pro) [cytoplasm] -> AMP [cytoplasm] + diphosphate [cytoplasm] + H+ [cytoplasm] + Pro-tRNA(Pro) [cytoplasm]	0.059	0.131	0.091		0.002235	4.22251	0.010462	8.47273	0.002592	3.09942
r_0957	pyrroline-5-carboxylate reductase	1-pyrroline-5-carboxylate [cytoplasm] + 2 H+ [cytoplasm] + NADPH [cytoplasm] -> L-proline [cytoplasm] + NADP(+) [cytoplasm]	0.142	0.212	0.188		0.007041	5.3239	0.010003	4.91896	0.002856	1.59605
r_0958	pyruvate carboxylase	ATP [cytoplasm] + bicarbonate [cytoplasm] + pyruvate [cytoplasm] -> ADP [cytoplasm] + H+ [cytoplasm] + oxaloacetate [cytoplasm] + phosphate [cytoplasm]	1.302	4.404	2.215		0.037974	3.04923	0.358695	7.97491	0.038631	1.79337
r_0959	pyruvate decarboxylase	H+ [cytoplasm] + pyruvate [cytoplasm] -> acetaldehyde [cytoplasm] + carbon dioxide [cytoplasm]	188.292	181.767	184.33		0.505716	0.26806	0.896234	0.493116	0.200207	0.108563
r_0960	pyruvate decarboxylase (acetoin-forming)	acetaldehyde [cytoplasm] + H+ [cytoplasm] + pyruvate [cytoplasm] -> (R)-acetoin [cytoplasm] + carbon dioxide [cytoplasm]	0.194	0.546	0.886		0.020695	10.9603	0.045484	8.39002	0.019894	2.24604
r_0961	pyruvate dehydrogenase	coenzyme A [mitochondrion] + NAD [mitochondrion] + pyruvate [mitochondrion] -> acetyl-CoA [mitochondrion] + carbon dioxide [mitochondrion] + NADH [mitochondrion]	0.813	1.519	1.198		0.034755	4.35975	0.099286	6.4468	0.018968	1.59965
r_0962	pyruvate kinase	ADP [cytoplasm] + H+ [cytoplasm] + phosphoenolpyruvate [cytoplasm] -> ATP [cytoplasm] + pyruvate [cytoplasm]	184.119	180.131	184.482		1.12656	0.611497	2.33946	1.3006	0.563337	0.30571
r_0982	ribose-5-phosphate isomerase	D-ribulose 5-phosphate [cytoplasm] <=> ribose-5-phosphate [cytoplasm]	0.386	0.505	0.417		0.011567	3.07578	0.036863	7.30994	0.008763	2.13973
r_0984	ribulose 5-phosphate 3-epimerase	D-ribulose 5-phosphate [cytoplasm] <=> D-xylulose 5-phosphate [cytoplasm]	0.43	0.337	0.361		0.021428	4.89508	0.084595	24.6584	0.011385	3.12299
r_0988	saccharopine dehydrogenase (NAD, L-lysine forming)	H2O [cytoplasm] + L-saccharopine [cytoplasm] + NAD [cytoplasm] -> 2-oxoglutarate [cytoplasm] + H+ [cytoplasm] + L-lysine [cytoplasm] + NADH [cytoplasm]	0.077	0.107	0.112		0.001874	2.68398	0.003955	3.77785	0.001152	1.12008
r_0989	saccharopine dehydrogenase (NADP, L-glutamate forming)	H+ [cytoplasm] + L-allysine [cytoplasm] + L-glutamate [cytoplasm] + NADPH [cytoplasm] -> H2O [cytoplasm] + L-saccharopine [cytoplasm] + NADP(+) [cytoplasm]	0.077	0.107	0.112		0.001874	2.68398	0.003955	3.77785	0.001152	1.12008
r_0990	sedoheptulose 1,7-bisphosphate D-glyceraldehyde-3-phosphate-lyase	sedoheptulose 1,7-bisphosphate [cytoplasm] <=> D-erythrose 4-phosphate [cytoplasm] + dihydroxyacetone phosphate [cytoplasm]	0.278	0.46	0.37		0.01207	4.34241	0.038125	8.25436	0.008765	2.38894
r_0995	seryl-tRNA synthetase	ATP [cytoplasm] + L-serine [cytoplasm] + tRNA(Ser) [cytoplasm] -> AMP [cytoplasm] + diphosphate [cytoplasm] + Ser-tRNA(Ser) [cytoplasm]	0.067	0.147	0.103		0.002515	4.22118	0.011776	8.47255	0.002918	3.1
r_0996	shikimate dehydrogenase	3-dehydroshikimate [cytoplasm] + H+ [cytoplasm] + NADPH [cytoplasm] -> NADP(+) [cytoplasm] + shikimate [cytoplasm]	0.125	0.573	0.379		0.004839	4.09436	0.055845	9.61721	0.012742	3.45097
r_0997	shikimate kinase	ATP [cytoplasm] + shikimate [cytoplasm] -> 3-phosphoshikimic acid [cytoplasm] + ADP [cytoplasm] + H+ [cytoplasm]	0.125	0.573	0.379		0.004839	4.09436	0.055845	9.61721	0.012742	3.45097
r_1000	fumarate reductase (FMN)	FMNH2 [cytoplasm] + fumarate [cytoplasm] <=> FMN [cytoplasm] + succinate [cytoplasm]	0.181	2.683	0.483		0.017403	9.38728	0.293829	10.6508	0.015021	3.13513
r_1021	r_1021	succinate [mitochondrion] + ubiquinone-6 [mitochondrion] <=> fumarate [mitochondrion] + ubiquinol-6 [mitochondrion]	0.127	0.159	0.234		0.011806	9.07801	0.018559	11.6524	0.003739	1.6026
r_1022	succinate-CoA ligase (ADP-forming)	ADP [mitochondrion] + phosphate [mitochondrion] + succinyl-CoA [mitochondrion] -> ATP [mitochondrion] + coenzyme A [mitochondrion] + succinate [mitochondrion]	0.127	0.159	0.157		0.008674	6.74312	0.015252	10.1417	0.012699	8.07269
r_1023	succinate-semialdehyde dehydrogenase (NADP)	H2O [cytoplasm] + NADP(+) [cytoplasm] + succinic semialdehyde [cytoplasm] -> 2 H+ [cytoplasm] + NADPH [cytoplasm] + succinate [cytoplasm]	0.116	0.904	0.681		0.013154	11.3576	0.072299	7.81126	0.014182	2.04751
r_1040	threonine aldolase	L-threonine [cytoplasm] -> acetaldehyde [cytoplasm] + L-glycine [cytoplasm]	0.293	0.194	0.337		0.018403	6.49596	0.077165	35.3549	0.028615	8.3728
r_1041	threonine synthase	H2O [cytoplasm] + O-phospho-L-homoserine [cytoplasm] -> L-threonine [cytoplasm] + phosphate [cytoplasm]	0.324	0.255	0.407		0.019494	6.40744	0.073649	27.0496	0.028002	7.00407
r_1042	threonyl-tRNA synthetase	ATP [cytoplasm] + L-threonine [cytoplasm] + tRNA(Thr) [cytoplasm] -> AMP [cytoplasm] + diphosphate [cytoplasm] + Thr-tRNA(Thr) [cytoplasm]	0.069	0.152	0.106		0.002598	4.22343	0.012158	8.47209	0.003013	3.09953
r_1049	transketolase 1	D-xylulose 5-phosphate [cytoplasm] + ribose-5-phosphate [cytoplasm] <=> glyceraldehyde 3-phosphate [cytoplasm] + sedoheptulose 7-phosphate [cytoplasm]	0.278	0.46	0.37		0.01207	4.34241	0.038125	8.25436	0.008765	2.38894
r_1050	transketolase 2	D-erythrose 4-phosphate [cytoplasm] + D-xylulose 5-phosphate [cytoplasm] <=> D-fructose 6-phosphate [cytoplasm] + glyceraldehyde 3-phosphate [cytoplasm]	0.152	-0.114	-0.009		0.009777	6.11916	0.060696	51.0884	0.008317	353.779
r_1054	triose-phosphate isomerase	dihydroxyacetone phosphate [cytoplasm] <=> glyceraldehyde 3-phosphate [cytoplasm]	93.666	92.155	91.705		0.30516	0.325411	0.595956	0.646981	0.119318	0.130166
r_1084	UTP-glucose-1-phosphate uridylyltransferase	D-glucose 1-phosphate [cytoplasm] + H+ [cytoplasm] + UTP [cytoplasm] <=> diphosphate [cytoplasm] + UDP-D-glucose [cytoplasm]	0.89	0.611	0.668		0.14285	14.9562	0.103751	16.0302	0.04926	7.27079
r_1087	valine transaminase	2-oxoglutarate [cytoplasm] + L-valine [cytoplasm] <=> 3-methyl-2-oxobutanoate [cytoplasm] + L-glutamate [cytoplasm]	0.131	0.219	0.121		0.010726	8.32389	0.015778	7.55574	0.007244	6.52105
r_1088	valine transaminase, mitochondiral	2-oxoglutarate [mitochondrion] + L-valine [mitochondrion] <=> 3-methyl-2-oxobutanoate [mitochondrion] + L-glutamate [mitochondrion]	-0.182	-0.294	-0.201		0.010576	6.10931	0.017002	6.03323	0.007961	4.39806
r_1089	valyl-tRNA synthetase	ATP [cytoplasm] + L-valine [cytoplasm] + tRNA(Val) [cytoplasm] -> AMP [cytoplasm] + diphosphate [cytoplasm] + Val-tRNA(Val) [cytoplasm]	0.095	0.211	0.147		0.003591	4.22219	0.016809	8.4723	0.004165	3.09946
r_1097	(R,R)-butanediol transport	(R,R)-2,3-butanediol [cytoplasm] <=> (R,R)-2,3-butanediol [extracellular]	0.194	0.546	0.886		0.020695	10.9603	0.045484	8.39002	0.019894	2.24604
r_1099	2-oxoadipate and 2-oxoglutarate transport	2-oxoadipic acid [mitochondrion] + 2-oxoglutarate [cytoplasm] <=> 2-oxoadipic acid [cytoplasm] + 2-oxoglutarate [mitochondrion]	0.077	0.107	0.112		0.001874	2.68398	0.003955	3.77785	0.001152	1.12008
r_1106	acetate transport	acetate [cytoplasm] <=> acetate [extracellular]	0.169	0.036	-0.124		0.01491	8.38705	0.034133	86.3192	0.025882	22.2392
r_1107	acetic ester transport	ethyl acetate [cytoplasm] -> ethyl acetate [extracellular]	0.084	0.133	0.159		0.008436	9.52215	0.012309	9.21484	0.005499	3.41344
r_1110	ADP/ATP transporter	ADP [cytoplasm] + ATP [mitochondrion] <=> ADP [mitochondrion] + ATP [cytoplasm]	0.771	0.981	1.51		0.078311	9.90251	0.122098	12.4657	0.023367	1.55317
r_1112	AKG transporter, mitochonrial	2-oxoglutarate [cytoplasm] + citrate [mitochondrion] <=> 2-oxoglutarate [mitochondrion] + citrate [cytoplasm]	-0.471	-0.333	-0.458		0.051874	10.9731	0.057518	16.2018	0.019062	4.13414
r_1115	ammonia transport	ammonium [extracellular] <=> ammonium [cytoplasm]	0.774	0.823	0.858		0.019714	2.78474	0.047422	5.9486	0.018111	2.36176
r_1120	carnithine-acetylcarnithine carrier	(R)-carnitine [mitochondrion] + O-acetylcarnitine [cytoplasm] -> (R)-carnitine [cytoplasm] + O-acetylcarnitine [mitochondrion]	0.127	0.189	0.352		0.008691	6.75317	0.033961	18.1393	0.014802	4.20791
r_1126	citrate transport	(S)-malate [mitochondrion] + citrate [cytoplasm] <=> (S)-malate [cytoplasm] + citrate [mitochondrion]	-0.092	-0.131	-0.145		0.010615	13.1023	0.013922	11.187	0.003998	3.24155
r_1128	citrate transport	citrate [cytoplasm] + isocitrate [mitochondrion] <=> citrate [mitochondrion] + isocitrate [cytoplasm]	-0.471	-0.333	-0.458		0.051874	10.9731	0.057518	16.2018	0.019062	4.13414
r_1134	D-fructose transport	D-fructose [extracellular] + H+ [extracellular] -> D-fructose [cytoplasm] + H+ [cytoplasm]	48.021	44.651	42.373		0.663517	1.38441	0.585074	1.31329	0.343115	0.8096
r_1136	D-lactate transport	(R)-lactate [extracellular] + H+ [extracellular] <=> (R)-lactate [cytoplasm] + H+ [cytoplasm]	-0.116	-0.168	-0.214		0.003172	2.71597	0.010555	6.23042	0.004002	1.85803
r_1166	glucose transport	D-glucose [extracellular] -> D-glucose [cytoplasm]	51.979	55.349	57.627		0.663517	1.27423	0.585074	1.05514	0.343115	0.595486
r_1172	glycerol transport via channel	glycerol [cytoplasm] -> glycerol [extracellular]	4.174	6.19	6.598		0.216105	5.17293	0.531975	8.67802	0.105345	1.59559
r_1173	glycine transport	H+ [extracellular] + L-glycine [extracellular] <=> H+ [cytoplasm] + L-glycine [cytoplasm]	0.033	0.13	0.055		0.003315	11.5701	0.018716	15.7325	0.004171	8.44691
r_1183	L-alanine transport	H+ [extracellular] + L-alanine [extracellular] <=> H+ [cytoplasm] + L-alanine [cytoplasm]	0.116	0.28	0.173		0.005151	4.74971	0.029459	11.2166	0.007786	4.75997
r_1184	L-arganine transport	H+ [extracellular] + L-arginine [extracellular] <=> H+ [cytoplasm] + L-arginine [cytoplasm]	0.143	0.212	0.176		0.006196	5.22311	0.010899	5.42521	0.002073	1.31577
r_1190	L-aspartate transport	H+ [extracellular] + L-aspartate [extracellular] <=> H+ [cytoplasm] + L-aspartate [cytoplasm]	0.052	0.154	0.078		0.003414	7.20383	0.019057	13.37	0.004446	6.10658
r_1194	L-glutamate transport	L-glutamate [cytoplasm] -> L-glutamate [mitochondrion]	0.269	0.297	0.256		0.009841	3.80668	0.018446	6.46364	0.008336	3.4954
r_1196	L-glutamate transport	H+ [extracellular] + L-glutamate [extracellular] <=> H+ [cytoplasm] + L-glutamate [cytoplasm]	0.053	0.156	0.079		0.003642	7.67925	0.019397	13.4051	0.004467	6.07818
r_1199	L-glutamine transport	H+ [extracellular] + L-glutamine [extracellular] <=> H+ [cytoplasm] + L-glutamine [cytoplasm]	0.119	0.161	0.139		0.006093	5.20108	0.007016	4.45278	0.002395	1.73043
r_1205	L-isoleucine transport	H+ [extracellular] + L-isoleucine [extracellular] <=> H+ [cytoplasm] + L-isoleucine [cytoplasm]	0.036	0.102	0.053		0.002248	6.74784	0.012329	12.9509	0.002821	5.68871
r_1211	L-leucine transport	H+ [extracellular] + L-leucine [extracellular] <=> H+ [cytoplasm] + L-leucine [cytoplasm]	0.048	0.149	0.073		0.003383	7.73391	0.018986	13.7209	0.004299	6.34258
r_1213	L-lysine transport	H+ [extracellular] + L-lysine [extracellular] <=> H+ [cytoplasm] + L-lysine [cytoplasm]	0.027	0.12	0.047		0.002979	13.423	0.017765	16.157	0.00396	9.31605
r_1217	L-serine transport	H+ [extracellular] + L-serine [extracellular] <=> H+ [cytoplasm] + L-serine [cytoplasm]	0.057	0.123	0.076		0.002231	4.12399	0.011886	10.2712	0.002785	3.80587
r_1218	L-threonine transport	H+ [extracellular] + L-threonine [extracellular] <=> H+ [cytoplasm] + L-threonine [cytoplasm]	0.087	0.156	0.109		0.004051	4.79847	0.012001	8.11296	0.003123	2.92395
r_1224	L-valine transport	H+ [extracellular] + L-valine [extracellular] <=> H+ [cytoplasm] + L-valine [cytoplasm]	0.045	0.135	0.067		0.003088	7.56697	0.016946	13.5134	0.004342	6.73706
r_1239	oxaloacetate transport	H+ [cytoplasm] + oxaloacetate [cytoplasm] -> H+ [mitochondrion] + oxaloacetate [mitochondrion]	0.194	0.162	0.21		0.012137	6.32155	0.015873	9.31984	0.00496	2.55125
r_1244	phosphate transport	H+ [extracellular] + phosphate [extracellular] <=> H+ [cytoplasm] + phosphate [cytoplasm]	0.124	0.045	0.049		0.005915	5.09889	0.002531	5.75412	0.001732	3.66969
r_1245	phosphate transport	H+ [cytoplasm] + phosphate [cytoplasm] -> H+ [mitochondrion] + phosphate [mitochondrion]	0.559	0.702	1.23		0.063088	10.9613	0.103693	14.3326	0.023142	1.89141
r_1277	water diffusion	H2O [extracellular] <=> H2O [cytoplasm]	-4.301	-8.704	-5.613		0.182066	4.45948	0.503297	5.94153	0.143162	2.72791
r_1546	(R)-lactate exchange	(R)-lactate [extracellular] ->	0.116	0.168	0.214		0.003172	2.71597	0.010555	6.23042	0.004002	1.85803
r_1549	(R,R)-2,3-butanediol exchange	(R,R)-2,3-butanediol [extracellular] ->	0.194	0.546	0.886		0.020695	10.9603	0.045484	8.39002	0.019894	2.24604
r_1552	(S)-malate exchange	(S)-malate [extracellular] ->	-0.142	-0.322	-0.219		0.006854	4.89105	0.027319	8.78424	0.008967	4.18056
r_1574	2-isopropylmalate transport	2-isopropylmalate [cytoplasm] <=> 2-isopropylmalate [mitochondrion]	-0.462	-0.323	-0.377		0.022277	4.83934	0.033048	9.87108	0.009625	2.54063
r_1589	2-phenylethanol exchange	2-phenylethanol [extracellular] ->	0.093	0.51	0.316		0.005021	5.41093	0.054981	10.5662	0.012755	4.04918
r_1590	2-phenylethanol transport	2-phenylethanol [extracellular] <=> 2-phenylethanol [cytoplasm]	-0.093	-0.51	-0.316		0.005021	5.41093	0.054981	10.5662	0.012755	4.04918
r_1591	2-phenylethanol transport	2-phenylethanol [mitochondrion] <=> 2-phenylethanol [cytoplasm]	0.025	0.078	0.129		0.008399	26.4526	0.053747	33.4534	0.021502	15.4418
r_1632	acetaldehyde transport	acetaldehyde [mitochondrion] <=> acetaldehyde [cytoplasm]	-0.128	-1.086	-0.246		0.100008	23.0384	0.305019	16.2902	0.171433	20.9084
r_1634	acetate exchange	acetate [extracellular] ->	0.169	0.036	-0.124		0.01491	8.38705	0.034133	86.3192	0.025882	22.2392
r_1654	ammonium exchange	ammonium [extracellular] <=>	-0.774	-0.823	-0.858		0.019714	2.78474	0.047422	5.9486	0.018111	2.36176
r_1663	bicarbonate exchange	bicarbonate [extracellular] ->	0.742	1.43	1.138		0.038348	5.01377	0.056773	4.08216	0.031691	2.78839
r_1667	bicarbonate formation	carbon dioxide [cytoplasm] + H2O [cytoplasm] <=> bicarbonate [cytoplasm] + H+ [cytoplasm]	1.558	4.604	2.428		0.042704	2.88264	0.361749	7.70504	0.035817	1.52357
r_1668	bicarbonate formation	carbon dioxide [extracellular] + H2O [extracellular] <=> bicarbonate [extracellular] + H+ [extracellular]	0.742	1.43	1.138		0.038348	5.01377	0.056773	4.08216	0.031691	2.78839
r_1672	carbon dioxide exchange	carbon dioxide [extracellular] ->	191.42	184.843	188.92		0.468461	0.244346	0.874204	0.47339	0.164334	0.086961
r_1696	CO2 transport	carbon dioxide [cytoplasm] <=> carbon dioxide [mitochondrion]	-3.129	-4.567	-4.197		0.105888	3.4397	0.204734	4.46864	0.042834	1.03367
r_1697	CO2 transport	carbon dioxide [cytoplasm] <=> carbon dioxide [extracellular]	192.168	186.255	190.058		0.445073	0.231225	0.884557	0.475416	0.150545	0.079188
r_1709	D-fructose exchange	D-fructose [extracellular] ->	-48.021	-44.651	-42.373		0.663517	1.38441	0.585074	1.31329	0.343115	0.8096
r_1714	D-glucose exchange	D-glucose [extracellular] <=>	-51.979	-55.349	-57.627		0.663517	1.27423	0.585074	1.05514	0.343115	0.595486
r_1746	dihydroxyacetone phosphate transport	dihydroxyacetone phosphate [mitochondrion] <=> dihydroxyacetone phosphate [cytoplasm]	-1.075	-1.983	-2.448		0.13085	15.1052	0.244961	13.7941	0.171537	8.58332
r_1748	dolichol phosphate transport	dolichyl phosphate [cytoplasm] <=> dolichyl phosphate [endoplasmic reticulum]	-0.446	-0.282	-0.335		0.070709	14.8059	0.0358	12.2114	0.024708	7.27096
r_1761	ethanol exchange	ethanol [extracellular] ->	187.692	180.598	182.958		0.542582	0.288558	0.952997	0.527818	0.211444	0.115514
r_1762	ethanol transport	ethanol [cytoplasm] <=> ethanol [extracellular]	187.692	180.598	182.958		0.542582	0.288558	0.952997	0.527818	0.211444	0.115514
r_1763	ethanol transport, mitochondrial	ethanol [cytoplasm] <=> ethanol [mitochondrion]	-0.128	-1.056	-0.243		0.100117	23.0784	0.305137	16.4858	0.171121	20.9329
r_1765	ethyl acetate exchange	ethyl acetate [extracellular] ->	0.084	0.133	0.159		0.008436	9.52215	0.012309	9.21484	0.005499	3.41344
r_1793	formate exchange	formate [extracellular] ->	0	0	0.154		0.01101	388.616	0.024864	138.348	0.020676	13.6156
r_1795	formate transport	formate [extracellular] <=> formate [cytoplasm]	0	0	-0.154		0.01101	388.616	0.024864	138.348	0.020676	13.6156
r_1808	glycerol exchange	glycerol [extracellular] ->	4.174	6.19	6.598		0.216105	5.17293	0.531975	8.67802	0.105345	1.59559
r_1809	glycerol-3-phosphate shuttle	glycerol 3-phosphate [cytoplasm] <=> glycerol 3-phosphate [mitochondrion]	-1.075	-1.983	-2.448		0.13085	15.1052	0.244961	13.7941	0.171537	8.58332
r_1810	glycine exchange	L-glycine [extracellular] ->	-0.033	-0.13	-0.055		0.003315	11.5701	0.018716	15.7325	0.004171	8.44691
r_1811	glycine transport	L-glycine [cytoplasm] <=> L-glycine [mitochondrion]	0.34	0.178	0.475		0.023326	7.02421	0.084093	38.1367	0.04325	8.99931
r_1824	H+ diffusion	H+ [extracellular] -> H+ [cytoplasm]	96.987	67.434	66.933		2.43976	2.4879	4.76295	6.8674	1.34716	1.97647
r_1825	H+ diffusion	H+ [cytoplasm] <=> H+ [endoplasmic reticulum]	-0.446	-0.282	-0.335		0.070709	14.8059	0.0358	12.2114	0.024708	7.27096
r_1832	H+ exchange	H+ [extracellular] <=>	0.369	5.708	1.523		0.022828	5.17315	0.731782	12.2809	0.05784	3.59788
r_1838	homocitrate synthase	2-oxoglutarate [mitochondrion] + acetyl-CoA [mitochondrion] + H2O [mitochondrion] -> coenzyme A [mitochondrion] + H+ [mitochondrion] + homocitrate [mitochondrion]	0.077	0.107	0.112		0.001874	2.68398	0.003955	3.77785	0.001152	1.12008
r_1863	isoamyl alcohol transport	isoamylol [cytoplasm] <=> isoamylol [extracellular]	0.429	0.37	0.325		0.017216	3.99054	0.03071	8.21146	0.007131	2.18456
r_1865	isoamylol exchange	isoamylol [extracellular] ->	0.429	0.37	0.325		0.017216	3.99054	0.03071	8.21146	0.007131	2.18456
r_1873	L-alanine exchange	L-alanine [extracellular] ->	-0.116	-0.28	-0.173		0.005151	4.74971	0.029459	11.2166	0.007786	4.75997
r_1879	L-arginine exchange	L-arginine [extracellular] ->	-0.143	-0.212	-0.176		0.006196	5.22311	0.010899	5.42521	0.002073	1.31577
r_1881	L-aspartate exchange	L-aspartate [extracellular] ->	-0.052	-0.154	-0.078		0.003414	7.20383	0.019057	13.37	0.004446	6.10658
r_1887	L-glutamate 5-semialdehyde dehydratase	L-glutamic 5-semialdehyde [cytoplasm] <=> 1-pyrroline-5-carboxylate [cytoplasm] + H+ [cytoplasm] + H2O [cytoplasm]	0.142	0.212	0.188		0.007041	5.3239	0.010003	4.91896	0.002856	1.59605
r_1889	L-glutamate exchange	L-glutamate [extracellular] ->	-0.053	-0.156	-0.079		0.003642	7.67925	0.019397	13.4051	0.004467	6.07818
r_1891	L-glutamine exchange	L-glutamine [extracellular] ->	-0.119	-0.161	-0.139		0.006093	5.20108	0.007016	4.45278	0.002395	1.73043
r_1897	L-isoleucine exchange	L-isoleucine [extracellular] ->	-0.036	-0.102	-0.053		0.002248	6.74784	0.012329	12.9509	0.002821	5.68871
r_1899	L-leucine exchange	L-leucine [extracellular] ->	-0.048	-0.149	-0.073		0.003383	7.73391	0.018986	13.7209	0.004299	6.34258
r_1900	L-lysine exchange	L-lysine [extracellular] ->	-0.027	-0.12	-0.047		0.002979	13.423	0.017765	16.157	0.00396	9.31605
r_1901	L-malate transport	(S)-malate [extracellular] <=> (S)-malate [cytoplasm]	0.142	0.321	0.219		0.007018	5.01517	0.027035	8.72947	0.008967	4.18056
r_1906	L-serine exchange	L-serine [extracellular] ->	-0.057	-0.123	-0.076		0.002231	4.12399	0.011886	10.2712	0.002785	3.80587
r_1911	L-threonine exchange	L-threonine [extracellular] ->	-0.087	-0.156	-0.109		0.004051	4.79847	0.012001	8.11296	0.003123	2.92395
r_1914	L-valine exchange	L-valine [extracellular] ->	-0.045	-0.135	-0.067		0.003088	7.56697	0.016946	13.5134	0.004342	6.73706
r_1932	mannan transport	mannan [cytoplasm] <=> mannan [endoplasmic reticulum]	-0.446	-0.282	-0.335		0.070709	14.8059	0.0358	12.2114	0.024708	7.27096
r_1936	methylglyoxal synthase	dihydroxyacetone phosphate [cytoplasm] -> methylglyoxal [cytoplasm] + phosphate [cytoplasm]	0.116	0.168	0.214		0.003172	2.71597	0.010555	6.23042	0.004002	1.85803
r_1965	NH3 transport	ammonium [cytoplasm] <=> ammonium [mitochondrion]	-0.17	-0.089	-0.237		0.011663	7.02421	0.042047	38.1367	0.021625	8.99931
r_1978	O2 transport	oxygen [cytoplasm] <=> oxygen [mitochondrion]	0.254	0.319	0.507		0.025678	9.84573	0.041016	12.6992	0.006525	1.29315
r_1979	O2 transport	oxygen [extracellular] <=> oxygen [cytoplasm]	0.254	0.319	0.507		0.025678	9.84573	0.041016	12.6992	0.006525	1.29315
r_1992	oxygen exchange	oxygen [extracellular] <=>	-0.254	-0.319	-0.507		0.025678	9.84573	0.041016	12.6992	0.006525	1.29315
r_2003	phenylacetaldehyde transport	phenylacetaldehyde [cytoplasm] <=> phenylacetaldehyde [mitochondrion]	0.025	0.078	0.129		0.008399	26.4526	0.053747	33.4534	0.021502	15.4418
r_2005	phosphate exchange	phosphate [extracellular] <=>	-0.124	-0.045	-0.049		0.005915	5.09889	0.002531	5.75412	0.001732	3.66969
r_2032	pyrophosphate transport	diphosphate [cytoplasm] <=> diphosphate [mitochondrion]	0.127	0.141	0.155		0.00861	6.68875	0.019201	14.5916	0.013129	8.46433
r_2034	pyruvate transport	H+ [cytoplasm] + pyruvate [cytoplasm] -> H+ [mitochondrion] + pyruvate [mitochondrion]	1.685	2.369	1.959		0.084489	5.0984	0.116266	4.90419	0.029493	1.52021
r_2045	serine transport	L-serine [cytoplasm] <=> L-serine [mitochondrion]	-0.17	-0.089	-0.237		0.011663	7.02421	0.042047	38.1367	0.021625	8.99931
r_2056	succinate exchange	succinate [extracellular] ->	0.353	3.594	1.099		0.021	6.00619	0.343993	9.33085	0.025048	2.26116
r_2057	succinate transport	succinate [extracellular] <=> succinate [cytoplasm]	-0.353	-3.594	-1.099		0.021	6.00619	0.343993	9.33085	0.025048	2.26116
r_2093	valine transport	L-valine [cytoplasm] <=> L-valine [mitochondrion]	-0.182	-0.294	-0.201		0.010576	6.10931	0.017002	6.03323	0.007961	4.39806
r_2096	water diffusion	H2O [cytoplasm] <=> H2O [mitochondrion]	-0.522	-0.005	-0.944		0.112067	20.2467	0.166768	1520.73	0.041382	4.49686
r_2100	water exchange	H2O [extracellular] <=>	3.555	7.275	4.473		0.162286	4.89133	0.514119	7.2615	0.132177	3.21484
r_2108	lipid pseudoreaction - merge	lipid - backbones [cytoplasm] + lipid - tails [cytoplasm] -> lipid [cytoplasm]	0.449	0.376	0.413		0.044385	9.74916	0.024607	6.54663	0.0186	4.63398
r_2111	growth	biomass [cytoplasm] ->	0.449	0.376	0.413		0.044385	9.74916	0.024607	6.54663	0.0186	4.63398
r_2115	alcohol dehydrogenase, (acetaldehyde to ethanol)	acetaldehyde [cytoplasm] + H+ [cytoplasm] + NADH [cytoplasm] -> ethanol [cytoplasm] + NAD [cytoplasm]	187.404	178.884	182.43		0.566054	0.301595	1.08458	0.606464	0.266333	0.146024
r_2116	acetaldehyde dehydrogenase	acetaldehyde [cytoplasm] + H2O [cytoplasm] + NAD [cytoplasm] -> acetate [cytoplasm] + H+ [cytoplasm] + NADH [cytoplasm]	0.618	0.724	0.659		0.036303	5.74901	0.033284	4.64958	0.027531	4.1605
r_2131	isocitrate dehydrogenase	isocitrate [mitochondrion] + NADP(+) [mitochondrion] -> 2-oxoglutarate [mitochondrion] + carbon dioxide [mitochondrion] + NADPH [mitochondrion]	0.299	0.22	0.254		0.029523	10.2118	0.032244	14.0994	0.012428	4.93692
r_2132	oxoglutarate/malate exchange	(S)-malate [cytoplasm] + 2-oxoglutarate [mitochondrion] -> (S)-malate [mitochondrion] + 2-oxoglutarate [cytoplasm]	0.414	1.319	0.99		0.016178	4.01039	0.079905	6.06229	0.014361	1.45428
r_2305	cis-aconitate(3-) to isocitrate	cis-aconitate [cytoplasm] + H2O [cytoplasm] <=> isocitrate [cytoplasm]	0.092	0.131	0.145		0.010615	13.1023	0.013922	11.187	0.003998	3.24155
r_4041	biomass pseudoreaction	61.9779 ATP [cytoplasm] + 61.9779 H2O [cytoplasm] + lipid [cytoplasm] + 0.00099 riboflavin [cytoplasm] + 0.02 sulphate [cytoplasm] + 1e-06 heme a [cytoplasm] + protein [cytoplasm] + carbohydrate [cytoplasm] + RNA [cytoplasm] + DNA [cytoplasm] -> 61.9779 ADP [cytoplasm] + biomass [cytoplasm] + 61.9779 H+ [cytoplasm] + 61.9779 phosphate [cytoplasm]	0.449	0.376	0.413		0.044385	9.74916	0.024607	6.54663	0.0186	4.63398
r_4046	non-growth associated maintenance reaction	ATP [cytoplasm] + H2O [cytoplasm] -> ADP [cytoplasm] + H+ [cytoplasm] + phosphate [cytoplasm]	0.006	0.005	27.88		0.006766	75.0356	0.041161	223.89	0.399076	1.44342
r_4047	protein pseudoreaction	0.452121 Ala-tRNA(Ala) [cytoplasm] + 0.158399 Arg-tRNA(Arg) [cytoplasm] + 0.100172 Asn-tRNA(Asn) [cytoplasm] + 0.293183 Asp-tRNA(Asp) [cytoplasm] + 0.00646965 Cys-tRNA(Cys) [cytoplasm] + 0.103838 Gln-tRNA(Gln) [cytoplasm] + 0.297388 Glu-tRNA(Glu) [cytoplasm] + 0.286174 Gly-tRNA(Gly) [cytoplasm] + 0.0653434 His-tRNA(His) [cytoplasm] + 0.189884 Ile-tRNA(Ile) [cytoplasm] + 0.292105 Leu-tRNA(Leu) [cy…	0.549	0.809	0.59		0.032092	6.01271	0.056717	7.3698	0.02222	3.98391
r_4048	carbohydrate pseudoreaction	0.716087 (1->3)-beta-D-glucan [cell envelope] + 0.239185 (1->6)-beta-D-glucan [cell envelope] + 0.285686 glycogen [cytoplasm] + 0.680151 mannan [cytoplasm] + 0.115049 trehalose [cytoplasm] -> carbohydrate [cytoplasm]	0.449	0.376	0.413		0.044385	9.74916	0.024607	6.54663	0.0186	4.63398
r_4049	RNA pseudoreaction	0.0421665 AMP [cytoplasm] + 0.0409749 CMP [cytoplasm] + 0.0421665 GMP [cytoplasm] + 0.0549082 UMP [cytoplasm] -> RNA [cytoplasm]	0.449	0.376	0.413		0.044385	9.74916	0.024607	6.54663	0.0186	4.63398
r_4050	DNA pseudoreaction	0.0036 dAMP [cytoplasm] + 0.0024 dCMP [cytoplasm] + 0.0024 dGMP [cytoplasm] + 0.0036 dTMP [cytoplasm] -> DNA [cytoplasm]	0.449	0.376	0.413		0.044385	9.74916	0.024607	6.54663	0.0186	4.63398
r_4063	lipid pseudoreaction - backbone	0.0069103 1-phosphatidyl-1D-myo-inositol backbone [cytoplasm] + 0.0265829 ergosterol [cytoplasm] + 0.0068058 ergosterol ester backbone [cytoplasm] + 0.0014801 fatty acid backbone [cytoplasm] + 0.0059508 phosphatidyl-L-serine backbone [cytoplasm] + 0.025783 phosphatidylcholine backbone [cytoplasm] + 0.0069293 phosphatidylethanolamine backbone [cytoplasm] + 0.0068571 triglyceride backbone [cytoplas…	0.449	0.376	0.413		0.044385	9.74916	0.024607	6.54663	0.0186	4.63398
r_4065	lipid pseudoreaction - tail	0.00808584 C16:0 chain [cytoplasm] + 0.0237302 C16:1 chain [cytoplasm] + 0.00226632 C18:0 chain [cytoplasm] + 0.00870664 C18:1 chain [cytoplasm] -> lipid - tails [cytoplasm]	0.449	0.376	0.413		0.044385	9.74916	0.024607	6.54663	0.0186	4.63398

## Sheet: growth
rxn_id	rxn_name	Equation	ScT73	SuBMV58	SuCECT12600		Total std	%std	Total std	%std	Total std	%std
r_0003	(R,R)-butanediol dehydrogenase	(R,R)-2,3-butanediol [cytoplasm] + NAD [cytoplasm] <=> (R)-acetoin [cytoplasm] + H+ [cytoplasm] + NADH [cytoplasm]	-0.225	-0.547	-0.979		0.045707	18.9436	0.044795	8.25106	0.021121	2.21692
r_0005	r_0005	UDP-D-glucose [cytoplasm] -> (1->3)-beta-D-glucan [cell envelope] + H+ [cytoplasm] + UDP [cytoplasm]	1.568	0.635	1.037		0.225465	13.2334	0.088162	11.4695	0.044128	3.91262
r_0006	1,6-beta-glucan synthase	UDP-D-glucose [cytoplasm] -> (1->6)-beta-D-glucan [cell envelope] + H+ [cytoplasm] + UDP [cytoplasm]	0.524	0.212	0.347		0.075313	13.2341	0.029446	11.4689	0.01474	3.91289
r_0016	2-aceto-2-hydroxybutanoate synthase	2-oxobutanoate [mitochondrion] + H+ [mitochondrion] + pyruvate [mitochondrion] -> (S)-2-acetyl-2-hydroxybutanoate [mitochondrion] + carbon dioxide [mitochondrion]	0.143	0.151	0.231		0.015861	11.953	0.016379	12.2571	0.005233	2.7349
r_0018	2-aminoadipate transaminase	2-oxoadipic acid [cytoplasm] + L-glutamate [cytoplasm] <=> 2-oxoglutarate [cytoplasm] + L-2-aminoadipate [cytoplasm]	0.261	0.298	0.368		0.013956	5.96476	0.024557	9.44479	0.005273	1.60422
r_0023	2-isopropylmalate hydratase	2-isopropylmaleic acid [cytoplasm] + H2O [cytoplasm] <=> 2-isopropylmalate [cytoplasm]	-0.963	-0.75	-0.722		0.031959	3.36241	0.035835	4.98437	0.00731	1.06083
r_0024	2-isopropylmalate synthase	3-methyl-2-oxobutanoate [cytoplasm] + acetyl-CoA [cytoplasm] + H2O [cytoplasm] -> 2-isopropylmalate [cytoplasm] + coenzyme A [cytoplasm] + H+ [cytoplasm]	0.232	0.391	0.161		0.026175	11.479	0.034974	9.98856	0.020464	14.637
r_0025	2-isopropylmalate synthase	3-methyl-2-oxobutanoate [mitochondrion] + acetyl-CoA [mitochondrion] + H2O [mitochondrion] -> 2-isopropylmalate [mitochondrion] + coenzyme A [mitochondrion] + H+ [mitochondrion]	0.735	0.357	0.561		0.032496	4.49797	0.035767	9.69778	0.020926	3.80966
r_0027	2-methylcitrate dehydratase	homocitrate [mitochondrion] <=> but-1-ene-1,2,4-tricarboxylic acid [mitochondrion] + H2O [mitochondrion]	0.261	0.298	0.368		0.013956	5.96476	0.024557	9.44479	0.005273	1.60422
r_0029	2-oxo-4-methyl-3-carboxypentanoate decarboxylation	(2S)-2-isopropyl-3-oxosuccinate [cytoplasm] + H+ [cytoplasm] -> 4-methyl-2-oxopentanoate [cytoplasm] + carbon dioxide [cytoplasm]	0.963	0.75	0.722		0.031959	3.36241	0.035835	4.98437	0.00731	1.06083
r_0039	3-dehydroquinate dehydratase	3-dehydroquinate [cytoplasm] -> 3-dehydroshikimate [cytoplasm] + H2O [cytoplasm]	0.262	0.823	0.57		0.007727	3.1675	0.071056	8.74107	0.014728	2.70289
r_0040	3-dehydroquinate synthase	7-phospho-2-dehydro-3-deoxy-D-arabino-heptonic acid [cytoplasm] -> 3-dehydroquinate [cytoplasm] + phosphate [cytoplasm]	0.262	0.823	0.57		0.007727	3.1675	0.071056	8.74107	0.014728	2.70289
r_0042	3-deoxy-D-arabino-heptulosonate 7-phosphate synthetase	D-erythrose 4-phosphate [cytoplasm] + H2O [cytoplasm] + phosphoenolpyruvate [cytoplasm] -> 7-phospho-2-dehydro-3-deoxy-D-arabino-heptonic acid [cytoplasm] + phosphate [cytoplasm]	0.262	0.823	0.57		0.007727	3.1675	0.071056	8.74107	0.014728	2.70289
r_0060	3-isopropylmalate dehydratase	(2R,3S)-3-isopropylmalate [cytoplasm] <=> 2-isopropylmaleic acid [cytoplasm] + H2O [cytoplasm]	-0.963	-0.75	-0.722		0.031959	3.36241	0.035835	4.98437	0.00731	1.06083
r_0061	3-isopropylmalate dehydrogenase	(2R,3S)-3-isopropylmalate [cytoplasm] + NAD [cytoplasm] -> (2S)-2-isopropyl-3-oxosuccinate [cytoplasm] + H+ [cytoplasm] + NADH [cytoplasm]	0.963	0.75	0.722		0.031959	3.36241	0.035835	4.98437	0.00731	1.06083
r_0062	3-methyl-2-oxobutanoate decarboxylase	3-methyl-2-oxobutanoate [cytoplasm] + H+ [cytoplasm] -> carbon dioxide [cytoplasm] + isobutyraldehyde [cytoplasm]	0.1	0.086	0.079		0.00339	3.34513	0.005148	5.99374	0.001725	2.18084
r_0065	3-phosphoshikimate 1-carboxyvinyltransferase	3-phosphoshikimic acid [cytoplasm] + phosphoenolpyruvate [cytoplasm] -> 5-O-(1-carboxyvinyl)-3-phosphoshikimic acid [cytoplasm] + phosphate [cytoplasm]	0.262	0.823	0.57		0.007727	3.1675	0.071056	8.74107	0.014728	2.70289
r_0072	4-methyl-2-oxopentanoate decarboxylase	4-methyl-2-oxopentanoate [cytoplasm] + H+ [cytoplasm] -> 3-methylbutanal [cytoplasm] + carbon dioxide [cytoplasm]	0.75	0.49	0.406		0.03003	3.93276	0.024459	4.94661	0.007524	1.84262
r_0079	5'-phosphoribosylformyl glycinamidine synthetase	5'-phosphoribosyl-N-formylglycineamide [cytoplasm] + ATP [cytoplasm] + H2O [cytoplasm] + L-glutamine [cytoplasm] -> 5'-phosphoribosyl-N-formylglycineamidine [cytoplasm] + ADP [cytoplasm] + H+ [cytoplasm] + L-glutamate [cytoplasm] + phosphate [cytoplasm]	0.162	0.03	0.041		0.011813	8.19708	0.002738	10.2977	0.001129	3.05817
r_0080	5,10-methylenetetrahydrofolate reductase (NADPH)	5,10-methylenetetrahydrofolate [cytoplasm] + 2 H+ [cytoplasm] + NADPH [cytoplasm] -> 5-methyltetrahydrofolate [cytoplasm] + NADP(+) [cytoplasm]	0.197	0.145	0.193		0.015244	7.86765	0.011386	8.23519	0.004002	2.17425
r_0091	6-phosphogluconolactonase	6-O-phosphono-D-glucono-1,5-lactone [cytoplasm] + H2O [cytoplasm] -> 6-phospho-D-gluconate [cytoplasm] + H+ [cytoplasm]	1.707	1.869	2.13		0.058309	3.36283	0.241919	12.4549	0.035832	1.644
r_0096	acetohydroxy acid isomeroreductase	2-acetyllactic acid [mitochondrion] + H+ [mitochondrion] + NADPH [mitochondrion] -> (R)-2,3-dihydroxy-3-methylbutanoate [mitochondrion] + NADP(+) [mitochondrion]	1.247	1.062	1.075		0.039119	3.2263	0.053925	5.39235	0.009338	0.93484
r_0097	acetolactate synthase	H+ [mitochondrion] + 2 pyruvate [mitochondrion] -> 2-acetyllactic acid [mitochondrion] + carbon dioxide [mitochondrion]	1.247	1.062	1.075		0.039119	3.2263	0.053925	5.39235	0.009338	0.93484
r_0109	acetyl-CoA carboxylase, reaction	acetyl-CoA [cytoplasm] + ATP [cytoplasm] + bicarbonate [cytoplasm] -> ADP [cytoplasm] + H+ [cytoplasm] + malonyl-CoA [cytoplasm] + phosphate [cytoplasm]	0.437	0.271	0.375		0.039628	8.98769	0.02239	8.29174	0.009577	2.60212
r_0112	acetyl-CoA synthetase	acetate [cytoplasm] + ATP [cytoplasm] + coenzyme A [cytoplasm] -> acetyl-CoA [cytoplasm] + AMP [cytoplasm] + diphosphate [cytoplasm]	0.954	0.941	0.883		0.065587	6.8118	0.05529	6.13552	0.019948	2.3322
r_0115	acetylglutamate kinase	ATP [mitochondrion] + N-acetyl-L-glutamate [mitochondrion] -> ADP [mitochondrion] + N-acetyl-L-gamma-glutamyl phosphate [mitochondrion]	0.115	0	0.098		0.016036	12.8116	0.015983	334.139	0.005965	6.69813
r_0118	acteylornithine transaminase	2-acetamido-5-oxopentanoate [mitochondrion] + L-glutamate [mitochondrion] -> 2-oxoglutarate [mitochondrion] + N(2)-acetyl-L-ornithine [mitochondrion]	0.115	0	0.098		0.016036	12.8116	0.015983	334.139	0.005965	6.69813
r_0142	adenosine kinase	adenosine [cytoplasm] + ATP [cytoplasm] -> ADP [cytoplasm] + AMP [cytoplasm] + H+ [cytoplasm]	0.156	0.097	0.134		0.014176	8.98777	0.008009	8.29194	0.003426	2.60213
r_0144	adenosylhomocysteinase	H2O [cytoplasm] + S-adenosyl-L-homocysteine [cytoplasm] -> adenosine [cytoplasm] + L-homocysteine [cytoplasm]	0.156	0.097	0.134		0.014176	8.98777	0.008009	8.29194	0.003426	2.60213
r_0148	adenylate kinase	AMP [cytoplasm] + ATP [cytoplasm] -> 2 ADP [cytoplasm]	5.656	5.725	6.821		0.265151	5.09572	0.425678	8.35368	0.085645	1.38417
r_0151	adenylosuccinate lyase (AICAR)	5'-phosphoribosyl-4-(N-succinocarboxamide)-5-aminoimidazole [cytoplasm] -> AICAR [cytoplasm] + fumarate [cytoplasm]	0.162	0.03	0.041		0.011813	8.19708	0.002738	10.2977	0.001129	3.05817
r_0152	adenylosuccinate lyase	adenylo-succinate [cytoplasm] <=> AMP [cytoplasm] + fumarate [cytoplasm]	0.117	0.063	0.079		0.008252	8.31278	0.005482	9.82333	0.001493	2.12127
r_0153	adenylosuccinate synthase	GTP [cytoplasm] + IMP [cytoplasm] + L-aspartate [cytoplasm] -> adenylo-succinate [cytoplasm] + GDP [cytoplasm] + 2 H+ [cytoplasm] + phosphate [cytoplasm]	0.117	0.063	0.079		0.008252	8.31278	0.005482	9.82333	0.001493	2.12127
r_0157	alanyl-tRNA synthetase	ATP [cytoplasm] + L-alanine [cytoplasm] + tRNA(Ala) [cytoplasm] -> Ala-tRNA(Ala) [cytoplasm] + AMP [cytoplasm] + diphosphate [cytoplasm]	0.43	0.489	0.603		0.022877	5.92962	0.039713	9.33041	0.008409	1.56101
r_0159	alcohol acetyltransferase (ethanol)	acetyl-CoA [cytoplasm] + ethanol [cytoplasm] -> coenzyme A [cytoplasm] + ethyl acetate [cytoplasm]	0.146	0.172	0.192		0.016462	10.7207	0.010227	5.93315	0.005646	2.89515
r_0165	mitochondrial alcohol dehydrogenase	acetaldehyde [mitochondrion] + H+ [mitochondrion] + NADH [mitochondrion] -> ethanol [mitochondrion] + NAD [mitochondrion]	0.1	0.136	0.364		0.211976	34.5613	0.125624	29.4278	0.282714	34.5601
r_0169	aldehyde dehydrogenase (2-phenylethanol, NAD)	H+ [cytoplasm] + NADH [cytoplasm] + phenylacetaldehyde [cytoplasm] -> 2-phenylethanol [cytoplasm] + NAD [cytoplasm]	0.018	0.163	0.201		0.017959	33.6363	0.103012	47.1395	0.051513	45.5822
r_0171	aldehyde dehydrogenase (2-phenylethanol, NADP)	H+ [cytoplasm] + NADPH [cytoplasm] + phenylacetaldehyde [cytoplasm] -> 2-phenylethanol [cytoplasm] + NADP(+) [cytoplasm]	0.057	0.268	0.136		0.01102	18.5171	0.132329	38.5301	0.020012	12.1061
r_0179	aldehyde dehydrogenase (isoamyl alcohol, NAD)	3-methylbutanal [cytoplasm] + H+ [cytoplasm] + NADH [cytoplasm] -> isoamylol [cytoplasm] + NAD [cytoplasm]	0.432	0.16	0.223		0.093939	32.8567	0.08113	50.21	0.050847	32.8896
r_0181	aldehyde dehydrogenase (isoamyl alcohol, NADP)	3-methylbutanal [cytoplasm] + H+ [cytoplasm] + NADPH [cytoplasm] -> isoamylol [cytoplasm] + NADP(+) [cytoplasm]	0.27	0.226	0.176		0.056413	20.231	0.108704	43.644	0.020027	11.2844
r_0191	allophanate hydrolase	3 H+ [cytoplasm] + H2O [cytoplasm] + urea-1-carboxylic acid [cytoplasm] -> 2 ammonium [cytoplasm] + 2 carbon dioxide [cytoplasm]	0.224	0.177	0.203		0.019355	9.8999	0.014092	8.33732	0.006149	3.28501
r_0195	r_0195	D-glucose 6-phosphate [cytoplasm] + UDP-D-glucose [cytoplasm] -> alpha,alpha-trehalose 6-phosphate [cytoplasm] + H+ [cytoplasm] + UDP [cytoplasm]	0.252	0.153	0.167		0.061293	21.7216	0.174914	61.5637	0.007095	3.91385
r_0206	arginase	H2O [cytoplasm] + L-arginine [cytoplasm] -> ornithine [cytoplasm] + urea [cytoplasm]	0.244	0.178	0.218		0.024645	11.1549	0.0144	8.46341	0.003696	1.80523
r_0209	arginyl-tRNA synthetase	ATP [cytoplasm] + L-arginine [cytoplasm] + tRNA(Arg) [cytoplasm] -> AMP [cytoplasm] + Arg-tRNA(Arg) [cytoplasm] + diphosphate [cytoplasm]	0.151	0.171	0.211		0.00801	5.92598	0.013916	9.33204	0.002945	1.56052
r_0211	asparagine synthase (glutamine-hydrolysing)	ATP [cytoplasm] + H2O [cytoplasm] + L-aspartate [cytoplasm] + L-glutamine [cytoplasm] -> AMP [cytoplasm] + diphosphate [cytoplasm] + H+ [cytoplasm] + L-asparagine [cytoplasm] + L-glutamate [cytoplasm]	0.095	0.108	0.133		0.005062	5.92369	0.008809	9.34868	0.001907	1.59852
r_0212	Asparaginyl-tRNA synthetase	ATP [cytoplasm] + L-asparagine [cytoplasm] + tRNA(Asn) [cytoplasm] -> AMP [cytoplasm] + Asn-tRNA(Asn) [cytoplasm] + diphosphate [cytoplasm]	0.095	0.108	0.133		0.005067	5.92724	0.008799	9.33028	0.001867	1.56442
r_0214	aspartate carbamoyltransferase	carbamoyl phosphate [cytoplasm] + L-aspartate [cytoplasm] -> H+ [cytoplasm] + N-carbamoyl-L-aspartate [cytoplasm] + phosphate [cytoplasm]	0.181	0.032	0.044		0.013457	8.36763	0.003013	10.6134	0.001238	3.1404
r_0215	aspartate kinase	ATP [cytoplasm] + L-aspartate [cytoplasm] -> 4-phospho-L-aspartate [cytoplasm] + ADP [cytoplasm]	1.215	0.795	1.46		0.083168	7.67083	0.192497	26.6352	0.101418	7.41245
r_0216	aspartate transaminase	2-oxoglutarate [cytoplasm] + L-aspartate [cytoplasm] <=> L-glutamate [cytoplasm] + oxaloacetate [cytoplasm]	-1.975	-1.28	-2.06		0.105214	6.01004	0.19444	16.9967	0.104048	5.46468
r_0219	aspartate-semialdehyde dehydrogenase	4-phospho-L-aspartate [cytoplasm] + H+ [cytoplasm] + NADPH [cytoplasm] -> L-aspartate 4-semialdehyde [cytoplasm] + NADP(+) [cytoplasm] + phosphate [cytoplasm]	1.215	0.795	1.46		0.083168	7.67083	0.192497	26.6352	0.101418	7.41245
r_0220	Aspartyl-tRNA synthetase	ATP [cytoplasm] + L-aspartate [cytoplasm] + tRNA(Asp) [cytoplasm] -> AMP [cytoplasm] + Asp-tRNA(Asp) [cytoplasm] + diphosphate [cytoplasm]	0.279	0.317	0.391		0.014832	5.92875	0.025752	9.33026	0.005452	1.56078
r_0227	r_0227	ATP [cytoplasm] + H2O [cytoplasm] -> ADP [cytoplasm] + H+ [extracellular] + phosphate [cytoplasm]	33.632	32.828	35.262		2.05585	5.90626	1.99824	5.91275	1.84894	5.08351
r_0250	carbamoyl-phosphate synthase (glutamine-hydrolysing)	2 ATP [cytoplasm] + bicarbonate [cytoplasm] + H2O [cytoplasm] + L-glutamine [cytoplasm] -> 2 ADP [cytoplasm] + carbamoyl phosphate [cytoplasm] + 2 H+ [cytoplasm] + L-glutamate [cytoplasm] + phosphate [cytoplasm]	0.181	0.032	0.044		0.013458	8.36487	0.002957	10.3606	0.001267	3.18924
r_0278	chorismate mutase	chorismate [cytoplasm] -> prephenate [cytoplasm]	0.258	0.813	0.559		0.007483	3.10467	0.070601	8.77688	0.014547	2.71517
r_0279	chorismate synthase	5-O-(1-carboxyvinyl)-3-phosphoshikimic acid [cytoplasm] -> chorismate [cytoplasm] + phosphate [cytoplasm]	0.262	0.823	0.57		0.007727	3.1675	0.071056	8.74107	0.014728	2.70289
r_0300	citrate synthase	acetyl-CoA [mitochondrion] + H2O [mitochondrion] + oxaloacetate [mitochondrion] -> citrate [mitochondrion] + coenzyme A [mitochondrion] + H+ [mitochondrion]	0.36	0.39	0.502		0.033627	10.8885	0.039506	10.9727	0.013847	3.11539
r_0303	citrate to cis-aconitate(3-), cytoplasmic	citrate [cytoplasm] <=> cis-aconitate [cytoplasm] + H2O [cytoplasm]	0.288	0.385	0.499		0.042225	17.0969	0.04864	15.113	0.014631	3.51294
r_0349	dihydroorotase	(S)-dihydroorotate [cytoplasm] + H2O [cytoplasm] <=> H+ [cytoplasm] + N-carbamoyl-L-aspartate [cytoplasm]	-0.181	-0.032	-0.044		0.013457	8.36763	0.003013	10.6134	0.001238	3.1404
r_0352	dihydroxy-acid dehydratase (2,3-dihydroxy-3-methylbutanoate)	(R)-2,3-dihydroxy-3-methylbutanoate [mitochondrion] -> 3-methyl-2-oxobutanoate [mitochondrion] + H2O [mitochondrion]	1.247	1.062	1.075		0.039119	3.2263	0.053925	5.39235	0.009338	0.93484
r_0353	dihydroxy-acid dehydratase (2,3-dihydroxy-3-methylpentanoate)	(2R,3R)-2,3-dihydroxy-3-methylpentanoate [mitochondrion] -> (S)-3-methyl-2-oxopentanoate [mitochondrion] + H2O [mitochondrion]	0.143	0.151	0.231		0.015861	11.953	0.016379	12.2571	0.005233	2.7349
r_0361	dolichyl-phosphate D-mannosyltransferase	dolichyl phosphate [cytoplasm] + GDP-alpha-D-mannose [cytoplasm] -> dolichyl D-mannosyl phosphate [endoplasmic reticulum] + GDP [cytoplasm]	1.489	0.603	0.985		0.214148	13.2332	0.083737	11.4693	0.041915	3.91273
r_0362	r_0362	dolichyl D-mannosyl phosphate [endoplasmic reticulum] -> dolichyl phosphate [endoplasmic reticulum] + H+ [endoplasmic reticulum] + mannan [endoplasmic reticulum]	1.489	0.603	0.985		0.214148	13.2332	0.083737	11.4693	0.041915	3.91273
r_0366	enolase	2-phospho-D-glyceric acid [cytoplasm] <=> H2O [cytoplasm] + phosphoenolpyruvate [cytoplasm]	156.947	163.747	168.657		2.28157	1.47209	4.56695	2.83692	1.06112	0.636865
r_0450	fructose-bisphosphate aldolase	D-fructose 1,6-bisphosphate [cytoplasm] <=> dihydroxyacetone phosphate [cytoplasm] + glyceraldehyde 3-phosphate [cytoplasm]	93.847	95.999	94.932		0.709337	0.759297	0.352853	0.369523	0.150255	0.158601
r_0453	dihydoorotic acid dehydrogenase	(S)-dihydroorotate [cytoplasm] + fumarate [cytoplasm] -> orotate [cytoplasm] + succinate [cytoplasm]	0.181	0.032	0.044		0.013457	8.36763	0.003013	10.6134	0.001238	3.1404
r_0466	glucose 6-phosphate dehydrogenase	D-glucose 6-phosphate [cytoplasm] + NADP(+) [cytoplasm] -> 6-O-phosphono-D-glucono-1,5-lactone [cytoplasm] + H+ [cytoplasm] + NADPH [cytoplasm]	1.707	1.869	2.13		0.058309	3.36283	0.241919	12.4549	0.035832	1.644
r_0467	glucose-6-phosphate isomerase	D-glucose 6-phosphate [cytoplasm] <=> D-fructose 6-phosphate [cytoplasm]	61.425	61.418	59.172		1.5916	2.61998	1.54407	2.5323	0.65108	1.1061
r_0471	glutamate dehydrogenase (NADP)	2-oxoglutarate [cytoplasm] + ammonium [cytoplasm] + H+ [cytoplasm] + NADPH [cytoplasm] -> H2O [cytoplasm] + L-glutamate [cytoplasm] + NADP(+) [cytoplasm]	0.119	0.097	0.192		0.101186	32.1471	0.31824	79.4768	0.058326	13.6301
r_0472	glutamate synthase (NADH2)	2-oxoglutarate [cytoplasm] + H+ [cytoplasm] + L-glutamine [cytoplasm] + NADH [cytoplasm] -> 2 L-glutamate [cytoplasm] + NAD [cytoplasm]	27.958	24.276	18.579		3.44115	12.2058	4.78851	18.8139	0.826739	4.25636
r_0476	glutamine synthetase	ammonium [cytoplasm] + ATP [cytoplasm] + L-glutamate [cytoplasm] -> ADP [cytoplasm] + H+ [cytoplasm] + L-glutamine [cytoplasm] + phosphate [cytoplasm]	28.472	24.321	18.649		3.43979	12.0224	4.77848	18.7329	0.828028	4.25066
r_0478	glutaminyl-tRNA synthetase	ATP [cytoplasm] + L-glutamine [cytoplasm] + tRNA(Gln) [cytoplasm] -> AMP [cytoplasm] + diphosphate [cytoplasm] + Gln-tRNA(Gln) [cytoplasm]	0.099	0.112	0.138		0.005253	5.92836	0.009121	9.33114	0.001934	1.56294
r_0479	glutamyl-tRNA synthetase	ATP [cytoplasm] + L-glutamate [cytoplasm] + tRNA(Glu) [cytoplasm] -> AMP [cytoplasm] + diphosphate [cytoplasm] + Glu-tRNA(Glu) [cytoplasm]	0.283	0.322	0.396		0.015042	5.92762	0.02612	9.32999	0.005535	1.56193
r_0486	glyceraldehyde-3-phosphate dehydrogenase	glyceraldehyde 3-phosphate [cytoplasm] + NAD [cytoplasm] + phosphate [cytoplasm] <=> 1,3-bisphospho-D-glycerate [cytoplasm] + H+ [cytoplasm] + NADH [cytoplasm]	181.518	185.316	183.207		1.6596	0.919099	1.1622	0.630571	0.274155	0.149916
r_0489	glycerol-3-phosphatase	glycerol 3-phosphate [cytoplasm] + H2O [cytoplasm] -> glycerol [cytoplasm] + phosphate [cytoplasm]	7.25	8.374	8.337		0.32246	4.38002	0.666282	8.09981	0.108047	1.30152
r_0491	glycerol-3-phosphate dehydrogenase (NAD)	dihydroxyacetone phosphate [cytoplasm] + H+ [cytoplasm] + NADH [cytoplasm] -> glycerol 3-phosphate [cytoplasm] + NAD [cytoplasm]	6.388	7.563	7.09		0.44547	6.71937	0.701789	9.34932	0.306187	4.14578
r_0492	glycerol-3-phosphate dehydrogenase (NAD)	dihydroxyacetone phosphate [mitochondrion] + H+ [mitochondrion] + NADH [mitochondrion] -> glycerol 3-phosphate [mitochondrion] + NAD [mitochondrion]	1.116	0.938	1.424		0.213668	25.4452	0.164394	20.9341	0.257676	25.6231
r_0499	glycinamide ribotide transformylase	10-formyl-THF [cytoplasm] + 5-phospho-ribosyl-glycineamide [cytoplasm] -> 5'-phosphoribosyl-N-formylglycineamide [cytoplasm] + H+ [cytoplasm] + THF [cytoplasm]	0.162	0.03	0.041		0.011813	8.19708	0.002738	10.2977	0.001129	3.05817
r_0501	glycine cleavage system	L-glycine [mitochondrion] + NAD [mitochondrion] + THF [mitochondrion] -> 5,10-methylenetetrahydrofolate [mitochondrion] + ammonium [mitochondrion] + carbon dioxide [mitochondrion] + NADH [mitochondrion]	0.608	0.256	0.561		0.036123	6.43823	0.100219	40.0994	0.050299	9.23793
r_0502	glycine hydroxymethyltransferase	L-serine [cytoplasm] + THF [cytoplasm] <=> 5,10-methylenetetrahydrofolate [cytoplasm] + H2O [cytoplasm] + L-glycine [cytoplasm]	0.556	0.253	0.339		0.029603	5.80519	0.019692	8.3741	0.006746	2.17272
r_0503	glycine hydroxymethyltransferase	L-serine [mitochondrion] + THF [mitochondrion] <=> 5,10-methylenetetrahydrofolate [mitochondrion] + H2O [mitochondrion] + L-glycine [mitochondrion]	-0.608	-0.256	-0.561		0.036123	6.43823	0.100219	40.0994	0.050299	9.23793
r_0510	r_0510	H2O [cytoplasm] + UDP-D-glucose [cytoplasm] -> glycogen [cytoplasm] + H+ [cytoplasm] + UDP [cytoplasm]	0.626	0.253	0.414		0.089946	13.2327	0.035175	11.4703	0.017604	3.91236
r_0512	glycyl-tRNA synthetase	ATP [cytoplasm] + L-glycine [cytoplasm] + tRNA(Gly) [cytoplasm] -> AMP [cytoplasm] + diphosphate [cytoplasm] + Gly-tRNA(Gly) [cytoplasm]	0.272	0.31	0.381		0.014476	5.92805	0.025135	9.32992	0.005326	1.56182
r_0533	hexokinase (D-fructose:ATP)	ATP [cytoplasm] + D-fructose [cytoplasm] -> ADP [cytoplasm] + D-fructose 6-phosphate [cytoplasm] + H+ [cytoplasm]	33.578	34.959	36.616		1.54381	4.54228	1.54048	4.37958	0.619581	1.69148
r_0534	hexokinase (D-glucose:ATP)	ATP [cytoplasm] + D-glucose [cytoplasm] -> ADP [cytoplasm] + D-glucose 6-phosphate [cytoplasm] + H+ [cytoplasm]	66.422	65.041	63.384		1.54381	2.33865	1.54048	2.37633	0.619581	0.977714
r_0542	homoacontinate hydratase	but-1-ene-1,2,4-tricarboxylic acid [mitochondrion] + H2O [mitochondrion] <=> homoisocitrate [mitochondrion]	0.261	0.298	0.368		0.013956	5.96476	0.024557	9.44479	0.005273	1.60422
r_0545	homoisocitrate dehydrogenase	homoisocitrate [mitochondrion] + NAD [mitochondrion] -> 2-oxoadipic acid [mitochondrion] + carbon dioxide [mitochondrion] + H+ [mitochondrion] + NADH [mitochondrion]	0.261	0.298	0.368		0.013956	5.96476	0.024557	9.44479	0.005273	1.60422
r_0546	homoserine dehydrogenase (NADH)	H+ [cytoplasm] + L-aspartate 4-semialdehyde [cytoplasm] + NADH [cytoplasm] -> L-homoserine [cytoplasm] + NAD [cytoplasm]	1.171	0.729	1.368		0.086351	8.20291	0.216	33.0982	0.109654	8.55364
r_0548	homoserine kinase	ATP [cytoplasm] + L-homoserine [cytoplasm] -> ADP [cytoplasm] + H+ [cytoplasm] + O-phospho-L-homoserine [cytoplasm]	1.173	0.747	1.4		0.081938	7.8291	0.192661	28.2959	0.101135	7.69454
r_0553	hydroxyacylglutathione hydrolase	(R)-S-lactoylglutathione [cytoplasm] + H2O [cytoplasm] -> (R)-lactate [cytoplasm] + glutathione [cytoplasm] + H+ [cytoplasm]	0.2	0.216	0.26		0.008735	4.31747	0.015093	6.88573	0.004005	1.53562
r_0568	inorganic diphosphatase	diphosphate [cytoplasm] + H2O [cytoplasm] -> H+ [cytoplasm] + 2 phosphate [cytoplasm]	10.207	7.886	9.846		0.810197	7.98722	0.641066	8.49447	0.177885	1.87983
r_0570	inosine monophosphate cyclohydrolase	phosphoribosyl-formamido-carboxamide [cytoplasm] <=> H2O [cytoplasm] + IMP [cytoplasm]	0.197	0.078	0.099		0.013214	7.71988	0.006687	9.69221	0.001998	2.2525
r_0659	isocitrate dehydrogenase (NADP)	isocitrate [cytoplasm] + NADP(+) [cytoplasm] <=> 2-oxoglutarate [cytoplasm] + carbon dioxide [cytoplasm] + NADPH [cytoplasm]	0.279	0.385	0.496		0.043805	19.4149	0.049489	15.614	0.025159	6.17338
r_0663	isoleucine transaminase	2-oxoglutarate [cytoplasm] + L-isoleucine [cytoplasm] <=> (S)-3-methyl-2-oxopentanoate [cytoplasm] + L-glutamate [cytoplasm]	-0.122	-0.151	-0.185		0.008048	7.86093	0.013311	10.0481	0.003367	2.05455
r_0665	isoleucyl-tRNA synthetase	ATP [cytoplasm] + L-isoleucine [cytoplasm] + tRNA(Ile) [cytoplasm] -> AMP [cytoplasm] + diphosphate [cytoplasm] + Ile-tRNA(Ile) [cytoplasm]	0.181	0.206	0.253		0.009607	5.92886	0.016677	9.32945	0.003532	1.56125
r_0669	ketol-acid reductoisomerase (2-aceto-2-hydroxybutanoate)	(S)-2-acetyl-2-hydroxybutanoate [mitochondrion] + H+ [mitochondrion] + NADPH [mitochondrion] -> (2R,3R)-2,3-dihydroxy-3-methylpentanoate [mitochondrion] + NADP(+) [mitochondrion]	0.143	0.151	0.231		0.015861	11.953	0.016379	12.2571	0.005233	2.7349
r_0678	L-aminoadipate-semialdehyde dehydrogenase (NADPH)	ATP [cytoplasm] + H+ [cytoplasm] + L-2-aminoadipate [cytoplasm] + NADPH [cytoplasm] -> AMP [cytoplasm] + diphosphate [cytoplasm] + L-allysine [cytoplasm] + NADP(+) [cytoplasm]	0.261	0.298	0.368		0.013956	5.96476	0.024557	9.44479	0.005273	1.60422
r_0689	L-serine deaminase	L-serine [cytoplasm] -> ammonium [cytoplasm] + pyruvate [cytoplasm]	24.721	21.525	14.818		3.60095	14.112	5.10023	21.9721	0.884202	5.41438
r_0692	L-threonine deaminase	L-threonine [cytoplasm] -> 2-oxobutanoate [cytoplasm] + ammonium [cytoplasm]	0.141	0.151	0.229		0.015746	12.0098	0.015985	11.9776	0.005325	2.80384
r_0697	lactoylglutathione lyase	glutathione [cytoplasm] + methylglyoxal [cytoplasm] -> (R)-S-lactoylglutathione [cytoplasm]	0.2	0.216	0.26		0.008735	4.31747	0.015093	6.88573	0.004005	1.53562
r_0699	leucine transaminase	2-oxoglutarate [cytoplasm] + L-leucine [cytoplasm] <=> 4-methyl-2-oxopentanoate [cytoplasm] + L-glutamate [cytoplasm]	-0.213	-0.255	-0.315		0.01225	6.55522	0.021965	9.78419	0.004835	1.72215
r_0701	leucyl-tRNA synthetase	ATP [cytoplasm] + L-leucine [cytoplasm] + tRNA(Leu) [cytoplasm] -> AMP [cytoplasm] + diphosphate [cytoplasm] + Leu-tRNA(Leu) [cytoplasm]	0.278	0.316	0.389		0.014778	5.92887	0.025658	9.33073	0.005434	1.56126
r_0711	lysyl-tRNA synthetase	ATP [cytoplasm] + L-lysine [cytoplasm] + tRNA(Lys) [cytoplasm] -> AMP [cytoplasm] + diphosphate [cytoplasm] + Lys-tRNA(Lys) [cytoplasm]	0.268	0.305	0.376		0.014271	5.92887	0.024779	9.33117	0.005252	1.5626
r_0713	malate dehydrogenase	(S)-malate [mitochondrion] + NAD [mitochondrion] <=> H+ [mitochondrion] + NADH [mitochondrion] + oxaloacetate [mitochondrion]	-0.326	-0.049	-0.216		0.040501	11.535	0.035207	46.148	0.020063	10.4663
r_0714	malate dehydrogenase, cytoplasmic	(S)-malate [cytoplasm] + NAD [cytoplasm] <=> H+ [cytoplasm] + NADH [cytoplasm] + oxaloacetate [cytoplasm]	-0.573	-0.182	-0.407		0.072438	13.8521	0.11026	55.6499	0.041088	11.1628
r_0719	malic enzyme (NADP)	(S)-malate [mitochondrion] + NADP(+) [mitochondrion] -> carbon dioxide [mitochondrion] + NADPH [mitochondrion] + pyruvate [mitochondrion]	1.432	1.13	1.392		0.065498	4.66633	0.1006	9.56555	0.021622	1.73583
r_0722	mannose-1-phosphate guanylyltransferase	D-mannose 1-phosphate [cytoplasm] + GTP [cytoplasm] + H+ [cytoplasm] -> diphosphate [cytoplasm] + GDP-alpha-D-mannose [cytoplasm]	1.489	0.603	0.985		0.214148	13.2332	0.083737	11.4693	0.041915	3.91273
r_0723	mannose-6-phosphate isomerase	D-mannose 6-phosphate [cytoplasm] <=> D-fructose 6-phosphate [cytoplasm]	-1.489	-0.603	-0.985		0.214148	13.2332	0.083737	11.4693	0.041915	3.91273
r_0725	methenyltetrahydrofolate cyclohydrolase	5,10-methenyl-THF [cytoplasm] + H2O [cytoplasm] <=> 10-formyl-THF [cytoplasm] + H+ [cytoplasm]	0.354	0.106	0.141		0.024436	7.86723	0.008984	9.6106	0.003009	2.4707
r_0726	methionine adenosyltransferase	ATP [cytoplasm] + H2O [cytoplasm] + L-methionine [cytoplasm] -> diphosphate [cytoplasm] + phosphate [cytoplasm] + S-adenosyl-L-methionine [cytoplasm]	0.156	0.097	0.134		0.014187	8.99126	0.008016	8.29911	0.003426	2.60213
r_0727	methionine synthase	5-methyltetrahydrofolate [cytoplasm] + L-homocysteine [cytoplasm] -> H+ [cytoplasm] + L-methionine [cytoplasm] + THF [cytoplasm]	0.197	0.145	0.193		0.015244	7.86765	0.011386	8.23519	0.004002	2.17425
r_0732	methylenetetrahydrofolate dehydrogenase (NADP)	5,10-methylenetetrahydrofolate [cytoplasm] + NADP(+) [cytoplasm] <=> 5,10-methenyl-THF [cytoplasm] + NADPH [cytoplasm]	0.325	0.089	0.124		0.02862	10.2861	0.02346	33.0314	0.004275	4.40763
r_0759	N-acetyl-g-glutamyl-phosphate reductase	H+ [mitochondrion] + N-acetyl-L-gamma-glutamyl phosphate [mitochondrion] + NADPH [mitochondrion] -> 2-acetamido-5-oxopentanoate [mitochondrion] + NADP(+) [mitochondrion] + phosphate [mitochondrion]	0.115	0	0.098		0.016036	12.8116	0.015983	334.139	0.005965	6.69813
r_0800	nucleoside diphosphate kinase	ATP [cytoplasm] + GDP [cytoplasm] -> ADP [cytoplasm] + GTP [cytoplasm]	1.606	0.669	1.066		0.214741	12.4917	0.085471	10.8626	0.042643	3.73113
r_0811	nucleoside-diphosphate kinase (ATP:UDP)	ATP [cytoplasm] + UDP [cytoplasm] -> ADP [cytoplasm] + UTP [cytoplasm]	3.052	1.37	1.988		0.433455	13.1001	0.251333	15.4041	0.083908	3.88985
r_0818	ornithine transacetylase	L-glutamate [mitochondrion] + N(2)-acetyl-L-ornithine [mitochondrion] -> N-acetyl-L-glutamate [mitochondrion] + ornithine [mitochondrion]	0.115	0	0.098		0.016036	12.8116	0.015983	334.139	0.005965	6.69813
r_0819	ornithine transaminase	2-oxoglutarate [cytoplasm] + ornithine [cytoplasm] -> L-glutamate [cytoplasm] + L-glutamic 5-semialdehyde [cytoplasm]	0.222	0.177	0.29		0.013022	6.70579	0.020118	11.73	0.006483	2.3885
r_0820	orotate phosphoribosyltransferase	diphosphate [cytoplasm] + orotidine 5'-(dihydrogen phosphate) [cytoplasm] <=> orotate [cytoplasm] + PRPP [cytoplasm]	-0.181	-0.032	-0.044		0.013457	8.36763	0.003013	10.6134	0.001238	3.1404
r_0821	orotidine-5'-phosphate decarboxylase	H+ [cytoplasm] + orotidine 5'-(dihydrogen phosphate) [cytoplasm] -> carbon dioxide [cytoplasm] + UMP [cytoplasm]	0.181	0.032	0.044		0.013457	8.36763	0.003013	10.6134	0.001238	3.1404
r_0851	phenylalanine transaminase	2-oxoglutarate [cytoplasm] + L-phenylalanine [cytoplasm] <=> keto-phenylpyruvate [cytoplasm] + L-glutamate [cytoplasm]	-0.104	-0.137	-0.184		0.034309	33.1009	0.034026	21.672	0.036421	20.8416
r_0852	phenylalanyl-tRNA synthetase	ATP [cytoplasm] + L-phenylalanine [cytoplasm] + tRNA(Phe) [cytoplasm] -> AMP [cytoplasm] + diphosphate [cytoplasm] + Phe-tRNA(Phe) [cytoplasm]	0.126	0.143	0.176		0.006683	5.93431	0.011594	9.3313	0.002456	1.56185
r_0854	phenylpyruvate decarboxylase	H+ [cytoplasm] + keto-phenylpyruvate [cytoplasm] -> carbon dioxide [cytoplasm] + phenylacetaldehyde [cytoplasm]	0.159	0.681	0.389		0.004804	2.97961	0.066308	9.71914	0.013603	3.50524
r_0855	phopshoribosylaminoimidazole synthetase	5'-phosphoribosyl-N-formylglycineamidine [cytoplasm] + ATP [cytoplasm] -> 5'-phosphoribosyl-5-aminoimidazole [cytoplasm] + ADP [cytoplasm] + 2 H+ [cytoplasm] + phosphate [cytoplasm]	0.162	0.03	0.041		0.011813	8.19708	0.002738	10.2977	0.001129	3.05817
r_0886	r_0886	ATP [cytoplasm] + D-fructose 6-phosphate [cytoplasm] -> ADP [cytoplasm] + D-fructose 1,6-bisphosphate [cytoplasm] + H+ [cytoplasm]	93.847	95.999	94.932		0.709337	0.759297	0.352853	0.369523	0.150255	0.158601
r_0887	r_0887	ATP [cytoplasm] + sedoheptulose 7-phosphate [cytoplasm] -> ADP [cytoplasm] + H+ [cytoplasm] + sedoheptulose 1,7-bisphosphate [cytoplasm]	0.529	0.864	0.849		0.024731	4.52439	0.079234	8.97837	0.015081	1.75049
r_0888	phosphoglucomutase	D-glucose 6-phosphate [cytoplasm] <=> D-glucose 1-phosphate [cytoplasm]	2.969	1.352	1.965		0.434195	13.4229	0.250527	15.501	0.083567	3.91271
r_0889	phosphogluconate dehydrogenase	6-phospho-D-gluconate [cytoplasm] + NADP(+) [cytoplasm] -> carbon dioxide [cytoplasm] + D-ribulose 5-phosphate [cytoplasm] + NADPH [cytoplasm]	1.707	1.869	2.13		0.058309	3.36283	0.241919	12.4549	0.035832	1.644
r_0891	phosphoglycerate dehydrogenase	3-phosphonato-D-glycerate(3-) [cytoplasm] + NAD [cytoplasm] -> 3-phospho-hydroxypyruvate [cytoplasm] + H+ [cytoplasm] + NADH [cytoplasm]	24.77	21.675	14.764		3.5824	14.0048	5.05652	21.6768	0.900534	5.53939
r_0892	phosphoglycerate kinase	1,3-bisphospho-D-glycerate [cytoplasm] + ADP [cytoplasm] <=> 3-phosphonato-D-glycerate(3-) [cytoplasm] + ATP [cytoplasm]	181.518	185.316	183.207		1.6596	0.919099	1.1622	0.630571	0.274155	0.149916
r_0893	phosphoglycerate mutase	3-phosphonato-D-glycerate(3-) [cytoplasm] <=> 2-phospho-D-glyceric acid [cytoplasm]	156.947	163.747	168.657		2.28157	1.47209	4.56695	2.83692	1.06112	0.636865
r_0902	phosphomannomutase	D-mannose 1-phosphate [cytoplasm] <=> D-mannose 6-phosphate [cytoplasm]	-1.489	-0.603	-0.985		0.214148	13.2332	0.083737	11.4693	0.041915	3.91273
r_0908	phosphoribosyl amino imidazolesuccinocarbozamide synthetase	ATP [cytoplasm] + L-aspartate [cytoplasm] + phosphoribosyl-carboxy-aminoimidazole [cytoplasm] -> 5'-phosphoribosyl-4-(N-succinocarboxamide)-5-aminoimidazole [cytoplasm] + ADP [cytoplasm] + H+ [cytoplasm] + phosphate [cytoplasm]	0.162	0.03	0.041		0.011813	8.19708	0.002738	10.2977	0.001129	3.05817
r_0911	phosphoribosylaminoimidazole-carboxylase	5'-phosphoribosyl-5-aminoimidazole [cytoplasm] + ATP [cytoplasm] + carbon dioxide [cytoplasm] + H2O [cytoplasm] -> ADP [cytoplasm] + H+ [cytoplasm] + phosphate [cytoplasm] + phosphoribosyl-carboxy-aminoimidazole [cytoplasm]	0.162	0.03	0.041		0.011813	8.19708	0.002738	10.2977	0.001129	3.05817
r_0912	phosphoribosylaminoimidazolecarboxamide formyltransferase	10-formyl-THF [cytoplasm] + AICAR [cytoplasm] <=> phosphoribosyl-formamido-carboxamide [cytoplasm] + THF [cytoplasm]	0.197	0.078	0.099		0.013214	7.71988	0.006687	9.69221	0.001998	2.2525
r_0914	phosphoribosylglycinamidine synthetase	5-phosphoribosylamine [cytoplasm] + ATP [cytoplasm] + L-glycine [cytoplasm] -> 5-phospho-ribosyl-glycineamide [cytoplasm] + ADP [cytoplasm] + H+ [cytoplasm] + phosphate [cytoplasm]	0.162	0.03	0.041		0.011813	8.19708	0.002738	10.2977	0.001129	3.05817
r_0915	phosphoribosylpyrophosphate amidotransferase	H2O [cytoplasm] + L-glutamine [cytoplasm] + PRPP [cytoplasm] -> 5-phosphoribosylamine [cytoplasm] + diphosphate [cytoplasm] + L-glutamate [cytoplasm]	0.162	0.03	0.041		0.011813	8.19708	0.002738	10.2977	0.001129	3.05817
r_0916	phosphoribosylpyrophosphate synthetase	ATP [cytoplasm] + ribose-5-phosphate [cytoplasm] -> AMP [cytoplasm] + H+ [cytoplasm] + PRPP [cytoplasm]	0.381	0.119	0.154		0.02593	7.74085	0.010622	10.0322	0.003381	2.46285
r_0917	phosphoserine phosphatase (L-serine)	3-phospho-serine [cytoplasm] + H2O [cytoplasm] -> L-serine [cytoplasm] + phosphate [cytoplasm]	24.77	21.675	14.764		3.5824	14.0048	5.05652	21.6768	0.900534	5.53939
r_0918	phosphoserine transaminase	3-phospho-hydroxypyruvate [cytoplasm] + L-glutamate [cytoplasm] -> 2-oxoglutarate [cytoplasm] + 3-phospho-serine [cytoplasm]	24.77	21.675	14.764		3.5824	14.0048	5.05652	21.6768	0.900534	5.53939
r_0938	prephenate dehydratase	H+ [cytoplasm] + prephenate [cytoplasm] -> carbon dioxide [cytoplasm] + H2O [cytoplasm] + keto-phenylpyruvate [cytoplasm]	0.198	0.74	0.466		0.005365	2.82318	0.068004	9.20784	0.014202	3.12228
r_0941	prolyl-tRNA synthetase	ATP [cytoplasm] + L-proline [cytoplasm] + tRNA(Pro) [cytoplasm] -> AMP [cytoplasm] + diphosphate [cytoplasm] + H+ [cytoplasm] + Pro-tRNA(Pro) [cytoplasm]	0.154	0.176	0.216		0.008212	5.92983	0.014254	9.33009	0.00302	1.56194
r_0957	pyrroline-5-carboxylate reductase	1-pyrroline-5-carboxylate [cytoplasm] + 2 H+ [cytoplasm] + NADPH [cytoplasm] -> L-proline [cytoplasm] + NADP(+) [cytoplasm]	0.234	0.257	0.311		0.011029	5.06394	0.012862	5.52917	0.003877	1.34314
r_0958	pyruvate carboxylase	ATP [cytoplasm] + bicarbonate [cytoplasm] + pyruvate [cytoplasm] -> ADP [cytoplasm] + H+ [cytoplasm] + oxaloacetate [cytoplasm] + phosphate [cytoplasm]	3.227	1.945	3.194		0.173732	5.92228	0.211884	11.8801	0.098673	3.39242
r_0959	pyruvate decarboxylase	H+ [cytoplasm] + pyruvate [cytoplasm] -> acetaldehyde [cytoplasm] + carbon dioxide [cytoplasm]	174.699	178.57	175.274		1.87853	1.07787	1.37237	0.770756	0.29703	0.169207
r_0960	pyruvate decarboxylase (acetoin-forming)	acetaldehyde [cytoplasm] + H+ [cytoplasm] + pyruvate [cytoplasm] -> (R)-acetoin [cytoplasm] + carbon dioxide [cytoplasm]	0.225	0.547	0.979		0.045707	18.9436	0.044795	8.25106	0.021121	2.21692
r_0961	pyruvate dehydrogenase	coenzyme A [mitochondrion] + NAD [mitochondrion] + pyruvate [mitochondrion] -> acetyl-CoA [mitochondrion] + carbon dioxide [mitochondrion] + NADH [mitochondrion]	1.343	0.978	1.425		0.064404	5.09504	0.097106	10.3939	0.027168	2.0757
r_0962	pyruvate kinase	ADP [cytoplasm] + H+ [cytoplasm] + phosphoenolpyruvate [cytoplasm] -> ATP [cytoplasm] + pyruvate [cytoplasm]	156.424	162.065	167.525		2.2715	1.47023	4.53358	2.84483	1.08139	0.653307
r_0982	ribose-5-phosphate isomerase	D-ribulose 5-phosphate [cytoplasm] <=> ribose-5-phosphate [cytoplasm]	0.909	0.985	1.002		0.01931	2.19037	0.072579	7.34322	0.016136	1.6155
r_0984	ribulose 5-phosphate 3-epimerase	D-ribulose 5-phosphate [cytoplasm] <=> D-xylulose 5-phosphate [cytoplasm]	0.795	0.889	1.126		0.049205	5.79379	0.175291	18.411	0.021068	1.78815
r_0988	saccharopine dehydrogenase (NAD, L-lysine forming)	H2O [cytoplasm] + L-saccharopine [cytoplasm] + NAD [cytoplasm] -> 2-oxoglutarate [cytoplasm] + H+ [cytoplasm] + L-lysine [cytoplasm] + NADH [cytoplasm]	0.261	0.298	0.368		0.013956	5.96476	0.024557	9.44479	0.005273	1.60422
r_0989	saccharopine dehydrogenase (NADP, L-glutamate forming)	H+ [cytoplasm] + L-allysine [cytoplasm] + L-glutamate [cytoplasm] + NADPH [cytoplasm] -> H2O [cytoplasm] + L-saccharopine [cytoplasm] + NADP(+) [cytoplasm]	0.261	0.298	0.368		0.013956	5.96476	0.024557	9.44479	0.005273	1.60422
r_0990	sedoheptulose 1,7-bisphosphate D-glyceraldehyde-3-phosphate-lyase	sedoheptulose 1,7-bisphosphate [cytoplasm] <=> D-erythrose 4-phosphate [cytoplasm] + dihydroxyacetone phosphate [cytoplasm]	0.529	0.864	0.849		0.024731	4.52439	0.079234	8.97837	0.015081	1.75049
r_0995	seryl-tRNA synthetase	ATP [cytoplasm] + L-serine [cytoplasm] + tRNA(Ser) [cytoplasm] -> AMP [cytoplasm] + diphosphate [cytoplasm] + Ser-tRNA(Ser) [cytoplasm]	0.174	0.198	0.243		0.009239	5.92758	0.016044	9.33	0.003397	1.5608
r_0996	shikimate dehydrogenase	3-dehydroshikimate [cytoplasm] + H+ [cytoplasm] + NADPH [cytoplasm] -> NADP(+) [cytoplasm] + shikimate [cytoplasm]	0.262	0.823	0.57		0.007727	3.1675	0.071056	8.74107	0.014728	2.70289
r_0997	shikimate kinase	ATP [cytoplasm] + shikimate [cytoplasm] -> 3-phosphoshikimic acid [cytoplasm] + ADP [cytoplasm] + H+ [cytoplasm]	0.262	0.823	0.57		0.007727	3.1675	0.071056	8.74107	0.014728	2.70289
r_1040	threonine aldolase	L-threonine [cytoplasm] -> acetaldehyde [cytoplasm] + L-glycine [cytoplasm]	1.069	0.592	1.192		0.07406	7.56987	0.198554	35.8933	0.101502	8.85816
r_1041	threonine synthase	H2O [cytoplasm] + O-phospho-L-homoserine [cytoplasm] -> L-threonine [cytoplasm] + phosphate [cytoplasm]	1.173	0.747	1.4		0.081938	7.8291	0.192661	28.2959	0.101135	7.69454
r_1042	threonyl-tRNA synthetase	ATP [cytoplasm] + L-threonine [cytoplasm] + tRNA(Thr) [cytoplasm] -> AMP [cytoplasm] + diphosphate [cytoplasm] + Thr-tRNA(Thr) [cytoplasm]	0.179	0.204	0.251		0.009544	5.93068	0.016566	9.33082	0.003508	1.56096
r_1049	transketolase 1	D-xylulose 5-phosphate [cytoplasm] + ribose-5-phosphate [cytoplasm] <=> glyceraldehyde 3-phosphate [cytoplasm] + sedoheptulose 7-phosphate [cytoplasm]	0.529	0.864	0.849		0.024731	4.52439	0.079234	8.97837	0.015081	1.75049
r_1050	transketolase 2	D-erythrose 4-phosphate [cytoplasm] + D-xylulose 5-phosphate [cytoplasm] <=> D-fructose 6-phosphate [cytoplasm] + glyceraldehyde 3-phosphate [cytoplasm]	0.266	0.037	0.278		0.025076	8.2853	0.107749	154.81	0.010146	3.20415
r_1051	r_1051	alpha,alpha-trehalose 6-phosphate [cytoplasm] + H2O [cytoplasm] -> phosphate [cytoplasm] + trehalose [cytoplasm]	0.252	0.153	0.167		0.061293	21.7216	0.174914	61.5637	0.007095	3.91385
r_1054	triose-phosphate isomerase	dihydroxyacetone phosphate [cytoplasm] <=> glyceraldehyde 3-phosphate [cytoplasm]	86.86	88.351	87.107		0.972829	1.12733	0.832734	0.947792	0.151576	0.174331
r_1063	tyrosine transaminase	3-(4-hydroxyphenyl)pyruvate [cytoplasm] + L-glutamate [cytoplasm] <=> 2-oxoglutarate [cytoplasm] + L-tyrosine [cytoplasm]	0.17	0.206	0.241		0.028015	20.8952	0.032693	17.3867	0.037266	18.4426
r_1066	tyrosyl-tRNA synthetase	ATP [cytoplasm] + L-tyrosine [cytoplasm] + tRNA(Tyr) [cytoplasm] -> AMP [cytoplasm] + diphosphate [cytoplasm] + Tyr-tRNA(Tyr) [cytoplasm]	0.096	0.109	0.134		0.005084	5.92892	0.008829	9.33227	0.001871	1.56285
r_1075	urea carboxylase	ATP [cytoplasm] + bicarbonate [cytoplasm] + urea [cytoplasm] -> ADP [cytoplasm] + H+ [cytoplasm] + phosphate [cytoplasm] + urea-1-carboxylic acid [cytoplasm]	0.224	0.177	0.203		0.019355	9.8999	0.014092	8.33732	0.006149	3.28501
r_1084	UTP-glucose-1-phosphate uridylyltransferase	D-glucose 1-phosphate [cytoplasm] + H+ [cytoplasm] + UTP [cytoplasm] <=> diphosphate [cytoplasm] + UDP-D-glucose [cytoplasm]	2.969	1.352	1.965		0.434195	13.4229	0.250527	15.501	0.083567	3.91271
r_1087	valine transaminase	2-oxoglutarate [cytoplasm] + L-valine [cytoplasm] <=> 3-methyl-2-oxobutanoate [cytoplasm] + L-glutamate [cytoplasm]	0.332	0.475	0.24		0.027227	8.26664	0.034975	8.02147	0.020702	9.45776
r_1088	valine transaminase, mitochondiral	2-oxoglutarate [mitochondrion] + L-valine [mitochondrion] <=> 3-methyl-2-oxobutanoate [mitochondrion] + L-glutamate [mitochondrion]	-0.516	-0.695	-0.514		0.028523	5.82031	0.045778	7.25239	0.021276	4.73261
r_1089	valyl-tRNA synthetase	ATP [cytoplasm] + L-valine [cytoplasm] + tRNA(Val) [cytoplasm] -> AMP [cytoplasm] + diphosphate [cytoplasm] + Val-tRNA(Val) [cytoplasm]	0.248	0.282	0.347		0.013188	5.9277	0.022902	9.33052	0.004852	1.56184
r_1097	(R,R)-butanediol transport	(R,R)-2,3-butanediol [cytoplasm] <=> (R,R)-2,3-butanediol [extracellular]	0.225	0.547	0.979		0.045707	18.9436	0.044795	8.25106	0.021121	2.21692
r_1099	2-oxoadipate and 2-oxoglutarate transport	2-oxoadipic acid [mitochondrion] + 2-oxoglutarate [cytoplasm] <=> 2-oxoadipic acid [cytoplasm] + 2-oxoglutarate [mitochondrion]	0.261	0.298	0.368		0.013956	5.96476	0.024557	9.44479	0.005273	1.60422
r_1106	acetate transport	acetate [cytoplasm] <=> acetate [extracellular]	1.081	1.145	1.423		0.078547	7.3908	0.108985	11.2993	0.124224	8.96138
r_1107	acetic ester transport	ethyl acetate [cytoplasm] -> ethyl acetate [extracellular]	0.146	0.172	0.192		0.016462	10.7207	0.010227	5.93315	0.005646	2.89515
r_1110	ADP/ATP transporter	ADP [cytoplasm] + ATP [mitochondrion] <=> ADP [mitochondrion] + ATP [cytoplasm]	-0.118	-0.116	-0.095		0.015798	12.4374	0.055178	48.7754	0.01244	11.7786
r_1115	ammonia transport	ammonium [extracellular] <=> ammonium [cytoplasm]	2.763	2.24	2.854		0.147919	6.31647	0.235021	11.9063	0.063531	2.57118
r_1126	citrate transport	(S)-malate [mitochondrion] + citrate [cytoplasm] <=> (S)-malate [cytoplasm] + citrate [mitochondrion]	-0.288	-0.385	-0.499		0.042225	17.0969	0.04864	15.113	0.014631	3.51294
r_1134	D-fructose transport	D-fructose [extracellular] + H+ [extracellular] -> D-fructose [cytoplasm] + H+ [cytoplasm]	33.578	34.959	36.616		1.54381	4.54228	1.54048	4.37958	0.619581	1.69148
r_1136	D-lactate transport	(R)-lactate [extracellular] + H+ [extracellular] <=> (R)-lactate [cytoplasm] + H+ [cytoplasm]	-0.2	-0.216	-0.26		0.008735	4.31747	0.015093	6.88573	0.004005	1.53562
r_1166	glucose transport	D-glucose [extracellular] -> D-glucose [cytoplasm]	66.422	65.041	63.384		1.54381	2.33865	1.54048	2.37633	0.619581	0.977714
r_1172	glycerol transport via channel	glycerol [cytoplasm] -> glycerol [extracellular]	7.25	8.374	8.337		0.32246	4.38002	0.666282	8.09981	0.108047	1.30152
r_1183	L-alanine transport	H+ [extracellular] + L-alanine [extracellular] <=> H+ [cytoplasm] + L-alanine [cytoplasm]	0.247	0.241	0.32		0.010105	4.25702	0.016554	8.15988	0.004962	1.60282
r_1184	L-arganine transport	H+ [extracellular] + L-arginine [extracellular] <=> H+ [cytoplasm] + L-arginine [cytoplasm]	0.395	0.351	0.429		0.031426	8.82651	0.027145	8.50662	0.005422	1.3789
r_1194	L-glutamate transport	L-glutamate [cytoplasm] -> L-glutamate [mitochondrion]	0.748	0.705	0.71		0.040635	5.46705	0.054054	8.43548	0.022777	3.62399
r_1199	L-glutamine transport	H+ [extracellular] + L-glutamine [extracellular] <=> H+ [cytoplasm] + L-glutamine [cytoplasm]	0.344	0.352	0.429		0.025791	7.24564	0.024408	8.31843	0.008516	2.17846
r_1217	L-serine transport	H+ [extracellular] + L-serine [extracellular] <=> H+ [cytoplasm] + L-serine [cytoplasm]	0.137	0.127	0.155		0.006631	5.06003	0.008752	8.23477	0.003056	2.16435
r_1218	L-threonine transport	H+ [extracellular] + L-threonine [extracellular] <=> H+ [cytoplasm] + L-threonine [cytoplasm]	0.217	0.213	0.27		0.015788	7.0547	0.014192	7.7425	0.005404	2.1958
r_1226	malate transport	(S)-malate [cytoplasm] + phosphate [mitochondrion] -> (S)-malate [mitochondrion] + phosphate [cytoplasm]	0.115	0.001	0.1		0.020475	16.0191	0.020894	118.655	0.005943	6.65997
r_1237	ornithine transport	H+ [cytoplasm] + ornithine [mitochondrion] -> H+ [mitochondrion] + ornithine [cytoplasm]	0.115	0	0.098		0.016036	12.8116	0.015983	334.139	0.005965	6.69813
r_1238	orntithine transport	H+ [extracellular] + ornithine [extracellular] <=> H+ [cytoplasm] + ornithine [cytoplasm]	-0.138	0	-0.026		0.029872	19.6754	0.005899	181.031	0.004067	18.398
r_1239	oxaloacetate transport	H+ [cytoplasm] + oxaloacetate [cytoplasm] -> H+ [mitochondrion] + oxaloacetate [mitochondrion]	0.686	0.451	0.719		0.038244	5.795	0.059178	13.5625	0.017724	2.78606
r_1244	phosphate transport	H+ [extracellular] + phosphate [extracellular] <=> H+ [cytoplasm] + phosphate [cytoplasm]	0.434	0.119	0.163		0.025856	6.50573	0.009467	8.48167	0.003998	2.60346
r_1277	water diffusion	H2O [extracellular] <=> H2O [cytoplasm]	-12.774	-11.488	-13.331		0.817238	6.81424	1.12691	10.4461	0.285222	2.3282
r_1546	(R)-lactate exchange	(R)-lactate [extracellular] ->	0.2	0.216	0.26		0.008735	4.31747	0.015093	6.88573	0.004005	1.53562
r_1549	(R,R)-2,3-butanediol exchange	(R,R)-2,3-butanediol [extracellular] ->	0.225	0.547	0.979		0.045707	18.9436	0.044795	8.25106	0.021121	2.21692
r_1552	(S)-malate exchange	(S)-malate [extracellular] ->	-0.44	-0.856	-0.727		0.027261	6.03996	0.078452	10.0446	0.024596	3.80212
r_1574	2-isopropylmalate transport	2-isopropylmalate [cytoplasm] <=> 2-isopropylmalate [mitochondrion]	-0.735	-0.357	-0.561		0.032496	4.49797	0.035767	9.69778	0.020926	3.80966
r_1585	2-oxobutanoate transporter	2-oxobutanoate [cytoplasm] <=> 2-oxobutanoate [mitochondrion]	0.143	0.151	0.231		0.015861	11.953	0.016379	12.2571	0.005233	2.7349
r_1589	2-phenylethanol exchange	2-phenylethanol [extracellular] ->	0.156	0.672	0.383		0.004733	2.98988	0.066601	9.90252	0.013759	3.60814
r_1590	2-phenylethanol transport	2-phenylethanol [extracellular] <=> 2-phenylethanol [cytoplasm]	-0.156	-0.672	-0.383		0.004733	2.98988	0.066601	9.90252	0.013759	3.60814
r_1596	3-methyl-2-oxopentanoate transport	(S)-3-methyl-2-oxopentanoate [cytoplasm] <=> (S)-3-methyl-2-oxopentanoate [mitochondrion]	-0.143	-0.151	-0.23		0.010564	8.13757	0.016354	12.2393	0.005101	2.67763
r_1632	acetaldehyde transport	acetaldehyde [mitochondrion] <=> acetaldehyde [cytoplasm]	-0.1	-0.228	-0.377		0.212517	34.5973	0.135749	28.2187	0.281474	34.0637
r_1634	acetate exchange	acetate [extracellular] ->	1.081	1.145	1.423		0.078547	7.3908	0.108985	11.2993	0.124224	8.96138
r_1654	ammonium exchange	ammonium [extracellular] <=>	-2.763	-2.24	-2.854		0.147919	6.31647	0.235021	11.9063	0.063531	2.57118
r_1663	bicarbonate exchange	bicarbonate [extracellular] ->	1.866	3.488	3.285		0.114426	5.59114	0.207247	6.61583	0.061515	1.99249
r_1667	bicarbonate formation	carbon dioxide [cytoplasm] + H2O [cytoplasm] <=> bicarbonate [cytoplasm] + H+ [cytoplasm]	4.054	2.427	3.816		0.213993	5.7358	0.235754	10.4728	0.097008	2.76878
r_1668	bicarbonate formation	carbon dioxide [extracellular] + H2O [extracellular] <=> bicarbonate [extracellular] + H+ [extracellular]	1.866	3.488	3.285		0.114426	5.59114	0.207247	6.61583	0.061515	1.99249
r_1672	carbon dioxide exchange	carbon dioxide [extracellular] ->	179.337	182.979	179.915		1.75313	0.980734	1.3331	0.729881	0.267611	0.148583
r_1696	CO2 transport	carbon dioxide [cytoplasm] <=> carbon dioxide [mitochondrion]	-5.114	-3.949	-5.099		0.202192	4.14037	0.273243	7.3635	0.083816	1.79323
r_1697	CO2 transport	carbon dioxide [cytoplasm] <=> carbon dioxide [extracellular]	181.177	186.417	183.2		1.6911	0.935323	1.27222	0.684805	0.249276	0.136071
r_1709	D-fructose exchange	D-fructose [extracellular] ->	-33.578	-34.959	-36.616		1.54381	4.54228	1.54048	4.37958	0.619581	1.69148
r_1714	D-glucose exchange	D-glucose [extracellular] <=>	-66.422	-65.041	-63.384		1.54381	2.33865	1.54048	2.37633	0.619581	0.977714
r_1746	dihydroxyacetone phosphate transport	dihydroxyacetone phosphate [mitochondrion] <=> dihydroxyacetone phosphate [cytoplasm]	-1.116	-0.938	-1.424		0.213668	25.4452	0.164394	20.9341	0.257676	25.6231
r_1748	dolichol phosphate transport	dolichyl phosphate [cytoplasm] <=> dolichyl phosphate [endoplasmic reticulum]	-1.489	-0.603	-0.985		0.214148	13.2332	0.083737	11.4693	0.041915	3.91273
r_1761	ethanol exchange	ethanol [extracellular] ->	173.438	176.498	173.046		2.0235	1.17047	1.5828	0.899211	0.280794	0.161981
r_1762	ethanol transport	ethanol [cytoplasm] <=> ethanol [extracellular]	173.438	176.498	173.046		2.0235	1.17047	1.5828	0.899211	0.280794	0.161981
r_1763	ethanol transport, mitochondrial	ethanol [cytoplasm] <=> ethanol [mitochondrion]	-0.1	-0.136	-0.364		0.211976	34.5613	0.125624	29.4278	0.282714	34.5601
r_1765	ethyl acetate exchange	ethyl acetate [extracellular] ->	0.146	0.172	0.192		0.016462	10.7207	0.010227	5.93315	0.005646	2.89515
r_1808	glycerol exchange	glycerol [extracellular] ->	7.25	8.374	8.337		0.32246	4.38002	0.666282	8.09981	0.108047	1.30152
r_1809	glycerol-3-phosphate shuttle	glycerol 3-phosphate [cytoplasm] <=> glycerol 3-phosphate [mitochondrion]	-1.116	-0.938	-1.424		0.213668	25.4452	0.164394	20.9341	0.257676	25.6231
r_1811	glycine transport	L-glycine [cytoplasm] <=> L-glycine [mitochondrion]	1.216	0.513	1.121		0.072246	6.43823	0.200439	40.0994	0.100597	9.23793
r_1825	H+ diffusion	H+ [cytoplasm] <=> H+ [endoplasmic reticulum]	-1.489	-0.603	-0.985		0.214148	13.2332	0.083737	11.4693	0.041915	3.91273
r_1836	hexadecenoate (n-C16:1) transport	palmitoleate [extracellular] <=> palmitoleate [cytoplasm]	0.143	0.089	0.123		0.012994	8.98769	0.007342	8.29174	0.00314	2.60212
r_1838	homocitrate synthase	2-oxoglutarate [mitochondrion] + acetyl-CoA [mitochondrion] + H2O [mitochondrion] -> coenzyme A [mitochondrion] + H+ [mitochondrion] + homocitrate [mitochondrion]	0.261	0.298	0.368		0.013956	5.96476	0.024557	9.44479	0.005273	1.60422
r_1863	isoamyl alcohol transport	isoamylol [cytoplasm] <=> isoamylol [extracellular]	0.729	0.478	0.393		0.030181	4.06708	0.024175	5.0073	0.007407	1.87411
r_1865	isoamylol exchange	isoamylol [extracellular] ->	0.729	0.478	0.393		0.030181	4.06708	0.024175	5.0073	0.007407	1.87411
r_1873	L-alanine exchange	L-alanine [extracellular] ->	-0.247	-0.241	-0.32		0.010105	4.25702	0.016554	8.15988	0.004962	1.60282
r_1879	L-arginine exchange	L-arginine [extracellular] ->	-0.395	-0.351	-0.429		0.031426	8.82651	0.027145	8.50662	0.005422	1.3789
r_1887	L-glutamate 5-semialdehyde dehydratase	L-glutamic 5-semialdehyde [cytoplasm] <=> 1-pyrroline-5-carboxylate [cytoplasm] + H+ [cytoplasm] + H2O [cytoplasm]	0.234	0.257	0.311		0.011029	5.06394	0.012862	5.52917	0.003877	1.34314
r_1891	L-glutamine exchange	L-glutamine [extracellular] ->	-0.344	-0.352	-0.429		0.025791	7.24564	0.024408	8.31843	0.008516	2.17846
r_1901	L-malate transport	(S)-malate [extracellular] <=> (S)-malate [cytoplasm]	0.44	0.853	0.727		0.02767	6.13922	0.078557	10.0965	0.024596	3.80212
r_1906	L-serine exchange	L-serine [extracellular] ->	-0.137	-0.127	-0.155		0.006631	5.06003	0.008752	8.23477	0.003056	2.16435
r_1911	L-threonine exchange	L-threonine [extracellular] ->	-0.217	-0.213	-0.27		0.015788	7.0547	0.014192	7.7425	0.005404	2.1958
r_1932	mannan transport	mannan [cytoplasm] <=> mannan [endoplasmic reticulum]	-1.489	-0.603	-0.985		0.214148	13.2332	0.083737	11.4693	0.041915	3.91273
r_1936	methylglyoxal synthase	dihydroxyacetone phosphate [cytoplasm] -> methylglyoxal [cytoplasm] + phosphate [cytoplasm]	0.2	0.216	0.26		0.008735	4.31747	0.015093	6.88573	0.004005	1.53562
r_1965	NH3 transport	ammonium [cytoplasm] <=> ammonium [mitochondrion]	-0.608	-0.256	-0.561		0.036123	6.43823	0.100219	40.0994	0.050299	9.23793
r_1987	ornithine exchange	ornithine [extracellular] ->	0.138	0	0.026		0.029872	19.6754	0.005899	181.031	0.004067	18.398
r_1994	palmitoleate exchange	palmitoleate [extracellular] ->	-0.143	-0.089	-0.123		0.012994	8.98769	0.007342	8.29174	0.00314	2.60212
r_2005	phosphate exchange	phosphate [extracellular] <=>	-0.434	-0.119	-0.163		0.025856	6.50573	0.009467	8.48167	0.003998	2.60346
r_2034	pyruvate transport	H+ [cytoplasm] + pyruvate [cytoplasm] -> H+ [mitochondrion] + pyruvate [mitochondrion]	2.546	2.079	2.373		0.08172	3.38257	0.111537	5.63891	0.035207	1.57665
r_2045	serine transport	L-serine [cytoplasm] <=> L-serine [mitochondrion]	-0.608	-0.256	-0.561		0.036123	6.43823	0.100219	40.0994	0.050299	9.23793
r_2056	succinate exchange	succinate [extracellular] ->	0.191	0.032	0.041		0.020287	11.4873	0.03715	65.7815	0.021944	40.3677
r_2057	succinate transport	succinate [extracellular] <=> succinate [cytoplasm]	-0.191	-0.032	-0.041		0.020287	11.4873	0.03715	65.7815	0.021944	40.3677
r_2093	valine transport	L-valine [cytoplasm] <=> L-valine [mitochondrion]	-0.516	-0.695	-0.514		0.028523	5.82031	0.045778	7.25239	0.021276	4.73261
r_2096	water diffusion	H2O [cytoplasm] <=> H2O [mitochondrion]	0.564	0.174	0.662		0.059035	12.2134	0.133036	80.2834	0.073541	10.7344
r_2100	water exchange	H2O [extracellular] <=>	10.907	7.947	10.04		0.755911	7.59974	1.01158	13.2142	0.267179	2.91573
r_2108	lipid pseudoreaction - merge	lipid - backbones [cytoplasm] + lipid - tails [cytoplasm] -> lipid [cytoplasm]	1.536	0.952	1.318		0.139311	8.98769	0.07871	8.29174	0.033668	2.60212
r_2111	growth	biomass [cytoplasm] ->	1.536	0.952	1.318		0.139311	8.98769	0.07871	8.29174	0.033668	2.60212
r_2115	alcohol dehydrogenase, (acetaldehyde to ethanol)	acetaldehyde [cytoplasm] + H+ [cytoplasm] + NADH [cytoplasm] -> ethanol [cytoplasm] + NAD [cytoplasm]	172.93	176.169	172.724		2.11211	1.22499	1.58741	0.903136	0.438964	0.254137
r_2116	acetaldehyde dehydrogenase	acetaldehyde [cytoplasm] + H2O [cytoplasm] + NAD [cytoplasm] -> acetate [cytoplasm] + H+ [cytoplasm] + NADH [cytoplasm]	1.996	2.04	2.241		0.123454	6.22175	0.134602	7.40263	0.105668	4.84306
r_2117	phenylalanine transaminase	L-phenylalanine [cytoplasm] + pyruvate [cytoplasm] <=> keto-phenylpyruvate [cytoplasm] + L-alanine [cytoplasm]	0.063	0.072	0.106		0.032301	43.0906	0.030273	30.061	0.03636	33.6798
r_2119	tyrosine transaminase	3-(4-hydroxyphenyl)pyruvate [cytoplasm] + L-alanine [cytoplasm] <=> L-tyrosine [cytoplasm] + pyruvate [cytoplasm]	-0.107	-0.131	-0.148		0.027297	32.7267	0.029357	24.0279	0.037062	30.5827
r_2129	proton leak	H+ [cytoplasm] -> H+ [mitochondrion]	0.215	0	0.118		0.034935	14.6349	0.053672	379.545	0.011695	13.8478
r_2132	oxoglutarate/malate exchange	(S)-malate [cytoplasm] + 2-oxoglutarate [mitochondrion] -> (S)-malate [mitochondrion] + 2-oxoglutarate [cytoplasm]	0.705	0.709	0.614		0.03139	4.61646	0.0423	6.27393	0.020563	3.62381
r_2197	fatty-acid--CoA ligase (hexadecenoate), ER membrane	coenzyme A [endoplasmic reticulum membrane] + ATP [endoplasmic reticulum membrane] + palmitoleate [endoplasmic reticulum membrane] <=> palmitoleoyl-CoA(4-) [endoplasmic reticulum membrane] + AMP [endoplasmic reticulum membrane] + diphosphate [endoplasmic reticulum membrane]	0.134	0.083	0.115		0.01218	8.98769	0.006882	8.29174	0.002944	2.60212
r_2305	cis-aconitate(3-) to isocitrate	cis-aconitate [cytoplasm] + H2O [cytoplasm] <=> isocitrate [cytoplasm]	0.288	0.385	0.499		0.042225	17.0969	0.04864	15.113	0.014631	3.51294
r_3511	palmitoleate transport, cytoplasm-ER membrane	palmitoleate [cytoplasm] <=> palmitoleate [endoplasmic reticulum membrane]	0.134	0.083	0.115		0.01218	8.98769	0.006882	8.29174	0.002944	2.60212
r_3525	H+ transport, cytoplasm-ER membrane	H+ [cytoplasm] <=> H+ [endoplasmic reticulum membrane]	-0.159	-0.097	-0.134		0.013824	8.60221	0.008009	8.29194	0.003426	2.60213
r_3534	glycerol 3-phosphate transport, cytoplasm-ER membrane	glycerol 3-phosphate [cytoplasm] <=> glycerol 3-phosphate [endoplasmic reticulum membrane]	0.106	0.066	0.091		0.009644	8.98769	0.005449	8.29174	0.002331	2.60212
r_3536	diphosphate transport, cytoplasm-ER membrane	diphosphate [cytoplasm] <=> diphosphate [endoplasmic reticulum membrane]	-0.28	-0.17	-0.236		0.024563	8.71071	0.014083	8.29174	0.006024	2.60212
r_3538	CTP transport, cytoplasm-ER membrane	CTP [cytoplasm] <=> CTP [endoplasmic reticulum membrane]	0.101	0.058	0.08		0.007911	7.78165	0.004775	8.29174	0.002043	2.60212
r_3543	ATP transport, cytoplasm-ER membrane	ATP [cytoplasm] <=> ATP [endoplasmic reticulum membrane]	0.182	0.113	0.156		0.016475	8.98769	0.009308	8.29174	0.003981	2.60212
r_3544	AMP transport, cytoplasm-ER membrane	AMP [cytoplasm] <=> AMP [endoplasmic reticulum membrane]	-0.182	-0.113	-0.156		0.016475	8.98769	0.009308	8.29174	0.003981	2.60212
r_3547	S-adenosyl-L-methionine transport, cytoplasm-ER membrane	S-adenosyl-L-methionine [cytoplasm] <=> S-adenosyl-L-methionine [endoplasmic reticulum membrane]	0.156	0.097	0.134		0.014176	8.98777	0.008009	8.29194	0.003426	2.60213
r_3548	S-adenosyl-L-homocysteine transport, cytoplasm-ER membrane	S-adenosyl-L-homocysteine [cytoplasm] <=> S-adenosyl-L-homocysteine [endoplasmic reticulum membrane]	-0.156	-0.097	-0.134		0.014176	8.98777	0.008009	8.29194	0.003426	2.60213
r_4041	biomass pseudoreaction	61.9779 ATP [cytoplasm] + 61.9779 H2O [cytoplasm] + lipid [cytoplasm] + 0.00099 riboflavin [cytoplasm] + 0.02 sulphate [cytoplasm] + 1e-06 heme a [cytoplasm] + protein [cytoplasm] + carbohydrate [cytoplasm] + RNA [cytoplasm] + DNA [cytoplasm] -> 61.9779 ADP [cytoplasm] + biomass [cytoplasm] + 61.9779 H+ [cytoplasm] + 61.9779 phosphate [cytoplasm]	1.536	0.952	1.318		0.139311	8.98769	0.07871	8.29174	0.033668	2.60212
r_4046	non-growth associated maintenance reaction	ATP [cytoplasm] + H2O [cytoplasm] -> ADP [cytoplasm] + H+ [cytoplasm] + phosphate [cytoplasm]	0	0	5.335		0.0016	234.622	0.007329	294.085	0.101921	1.83884
r_4047	protein pseudoreaction	0.452121 Ala-tRNA(Ala) [cytoplasm] + 0.158399 Arg-tRNA(Arg) [cytoplasm] + 0.100172 Asn-tRNA(Asn) [cytoplasm] + 0.293183 Asp-tRNA(Asp) [cytoplasm] + 0.00646965 Cys-tRNA(Cys) [cytoplasm] + 0.103838 Gln-tRNA(Gln) [cytoplasm] + 0.297388 Glu-tRNA(Glu) [cytoplasm] + 0.286174 Gly-tRNA(Gly) [cytoplasm] + 0.0653434 His-tRNA(His) [cytoplasm] + 0.189884 Ile-tRNA(Ile) [cytoplasm] + 0.292105 Leu-tRNA(Leu) [cy…	1.536	0.952	1.318		0.138617	8.93001	0.078614	8.26679	0.027092	2.08506
r_4048	carbohydrate pseudoreaction	0.716087 (1->3)-beta-D-glucan [cell envelope] + 0.239185 (1->6)-beta-D-glucan [cell envelope] + 0.285686 glycogen [cytoplasm] + 0.680151 mannan [cytoplasm] + 0.115049 trehalose [cytoplasm] -> carbohydrate [cytoplasm]	1.536	0.952	1.318		0.139311	8.98769	0.07871	8.29174	0.033668	2.60212
r_4049	RNA pseudoreaction	0.0421665 AMP [cytoplasm] + 0.0409749 CMP [cytoplasm] + 0.0421665 GMP [cytoplasm] + 0.0549082 UMP [cytoplasm] -> RNA [cytoplasm]	1.536	0.952	1.318		0.139311	8.98769	0.07871	8.29174	0.033668	2.60212
r_4050	DNA pseudoreaction	0.0036 dAMP [cytoplasm] + 0.0024 dCMP [cytoplasm] + 0.0024 dGMP [cytoplasm] + 0.0036 dTMP [cytoplasm] -> DNA [cytoplasm]	1.536	0.952	1.318		0.139311	8.98769	0.07871	8.29174	0.033668	2.60212
r_4063	lipid pseudoreaction - backbone	0.0069103 1-phosphatidyl-1D-myo-inositol backbone [cytoplasm] + 0.0265829 ergosterol [cytoplasm] + 0.0068058 ergosterol ester backbone [cytoplasm] + 0.0014801 fatty acid backbone [cytoplasm] + 0.0059508 phosphatidyl-L-serine backbone [cytoplasm] + 0.025783 phosphatidylcholine backbone [cytoplasm] + 0.0069293 phosphatidylethanolamine backbone [cytoplasm] + 0.0068571 triglyceride backbone [cytoplas…	1.536	0.952	1.318		0.139311	8.98769	0.07871	8.29174	0.033668	2.60212
r_4065	lipid pseudoreaction - tail	0.00808584 C16:0 chain [cytoplasm] + 0.0237302 C16:1 chain [cytoplasm] + 0.00226632 C18:0 chain [cytoplasm] + 0.00870664 C18:1 chain [cytoplasm] -> lipid - tails [cytoplasm]	1.536	0.952	1.318		0.139311	8.98769	0.07871	8.29174	0.033668	2.60212

## Sheet: decay
rxn_id	rxn_name	Equation	ScT73	SuBMV58	SuCECT12600		Total std	%std	Total std	%std	Total std	%std
r_0003	(R,R)-butanediol dehydrogenase	(R,R)-2,3-butanediol [cytoplasm] + NAD [cytoplasm] <=> (R)-acetoin [cytoplasm] + H+ [cytoplasm] + NADH [cytoplasm]	-0.173	-0.553	-0.85		0.020695	10.9603	0.045484	8.39002	0.019894	2.24604
r_0068	4-aminobutyrate transaminase	2-oxoglutarate [cytoplasm] + gamma-aminobutyrate [cytoplasm] -> L-glutamate [cytoplasm] + succinic semialdehyde [cytoplasm]	0	0.825	0.055		0.013154	11.3576	0.072299	7.81126	0.014182	2.04751
r_0091	6-phosphogluconolactonase	6-O-phosphono-D-glucono-1,5-lactone [cytoplasm] + H2O [cytoplasm] -> 6-phospho-D-gluconate [cytoplasm] + H+ [cytoplasm]	0.1	0.105	0.191		0.031701	3.89108	0.114832	13.54	0.018411	2.37601
r_0148	adenylate kinase	AMP [cytoplasm] + ATP [cytoplasm] -> 2 ADP [cytoplasm]	0.75	6.656	1.919		0.036402	1.83133	0.232055	6.15584	0.06171	2.06941
r_0157	alanyl-tRNA synthetase	ATP [cytoplasm] + L-alanine [cytoplasm] + tRNA(Ala) [cytoplasm] -> Ala-tRNA(Ala) [cytoplasm] + AMP [cytoplasm] + diphosphate [cytoplasm]	0.093	0.829	0.239		0.006228	4.22287	0.029148	8.4726	0.007221	3.09899
r_0165	mitochondrial alcohol dehydrogenase	acetaldehyde [mitochondrion] + H+ [mitochondrion] + NADH [mitochondrion] -> ethanol [mitochondrion] + NAD [mitochondrion]	0.235	3.432	0.588		0.100117	23.0784	0.305137	16.4858	0.171121	20.9329
r_0209	arginyl-tRNA synthetase	ATP [cytoplasm] + L-arginine [cytoplasm] + tRNA(Arg) [cytoplasm] -> AMP [cytoplasm] + Arg-tRNA(Arg) [cytoplasm] + diphosphate [cytoplasm]	0.033	0.29	0.084		0.002181	4.22086	0.010211	8.47207	0.00253	3.09901
r_0212	Asparaginyl-tRNA synthetase	ATP [cytoplasm] + L-asparagine [cytoplasm] + tRNA(Asn) [cytoplasm] -> AMP [cytoplasm] + Asn-tRNA(Asn) [cytoplasm] + diphosphate [cytoplasm]	0.021	0.184	0.053		0.001379	4.2216	0.006459	8.47345	0.001601	3.1002
r_0220	Aspartyl-tRNA synthetase	ATP [cytoplasm] + L-aspartate [cytoplasm] + tRNA(Asp) [cytoplasm] -> AMP [cytoplasm] + Asp-tRNA(Asp) [cytoplasm] + diphosphate [cytoplasm]	0.061	0.537	0.155		0.004039	4.22335	0.018902	8.47274	0.004683	3.09912
r_0227	r_0227	ATP [cytoplasm] + H2O [cytoplasm] -> ADP [cytoplasm] + H+ [extracellular] + phosphate [cytoplasm]	196.702	179.437	107.18		2.22354	1.51919	4.33065	3.60255	1.50076	1.34089
r_0280	cis-aconitate(3-) to isocitrate	cis-aconitate [mitochondrion] + H2O [mitochondrion] <=> isocitrate [mitochondrion]	0.052	1.146	0.195		0.014124	4.48459	0.076425	6.4501	0.019957	2.13467
r_0300	citrate synthase	acetyl-CoA [mitochondrion] + H2O [mitochondrion] + oxaloacetate [mitochondrion] -> citrate [mitochondrion] + coenzyme A [mitochondrion] + H+ [mitochondrion]	0.096	1.146	0.197		0.017461	4.40986	0.080131	6.12014	0.01794	1.69529
r_0302	citrate to cis-aconitate(3-)	citrate [mitochondrion] <=> cis-aconitate [mitochondrion] + H2O [mitochondrion]	0.052	1.146	0.195		0.014124	4.48459	0.076425	6.4501	0.019957	2.13467
r_0366	enolase	2-phospho-D-glyceric acid [cytoplasm] <=> H2O [cytoplasm] + phosphoenolpyruvate [cytoplasm]	198.84	198.912	200.018		1.12842	0.61173	2.36415	1.30598	0.549421	0.297091
r_0441	FMN reductase	FMN [cytoplasm] + H+ [cytoplasm] + NADH [cytoplasm] -> FMNH2 [cytoplasm] + NAD [cytoplasm]	0.423	5.013	1.598		0.014876	8.18336	0.264634	9.95574	0.014996	3.18413
r_0442	FMN reductase	FMN [cytoplasm] + H+ [cytoplasm] + NADPH [cytoplasm] -> FMNH2 [cytoplasm] + NADP(+) [cytoplasm]	0	0.203	0.038		0.008916	247.261	0.040448	40.1928	0.000356	4.37421
r_0450	fructose-bisphosphate aldolase	D-fructose 1,6-bisphosphate [cytoplasm] <=> dihydroxyacetone phosphate [cytoplasm] + glyceraldehyde 3-phosphate [cytoplasm]	99.375	99.406	99.913		0.228908	0.233998	0.174588	0.178192	0.081928	0.083477
r_0452	fumarase, cytoplasmic	fumarate [cytoplasm] + H2O [cytoplasm] <=> (S)-malate [cytoplasm]	-0.423	-5.197	-1.638		0.017132	10.7422	0.297758	10.9148	0.018661	4.88845
r_0466	glucose 6-phosphate dehydrogenase	D-glucose 6-phosphate [cytoplasm] + NADP(+) [cytoplasm] -> 6-O-phosphono-D-glucono-1,5-lactone [cytoplasm] + H+ [cytoplasm] + NADPH [cytoplasm]	0.1	0.105	0.191		0.031701	3.89108	0.114832	13.54	0.018411	2.37601
r_0467	glucose-6-phosphate isomerase	D-glucose 6-phosphate [cytoplasm] <=> D-fructose 6-phosphate [cytoplasm]	29.831	28.349	40.332		0.750424	1.49443	0.644918	1.19787	0.335058	0.597188
r_0468	glutamate 5-kinase	ATP [cytoplasm] + L-glutamate [cytoplasm] -> ADP [cytoplasm] + L-gamma-glutamyl phosphate [cytoplasm]	0.099	0.365	0.169		0.00423	5.97738	0.012465	10.1771	0.003315	4.04497
r_0469	glutamate decarboxylase	H+ [cytoplasm] + L-glutamate [cytoplasm] -> carbon dioxide [cytoplasm] + gamma-aminobutyrate [cytoplasm]	0	0.825	0.055		0.013154	11.3576	0.072299	7.81126	0.014182	2.04751
r_0471	glutamate dehydrogenase (NADP)	2-oxoglutarate [cytoplasm] + ammonium [cytoplasm] + H+ [cytoplasm] + NADPH [cytoplasm] -> H2O [cytoplasm] + L-glutamate [cytoplasm] + NADP(+) [cytoplasm]	0.032	0.108	0.049		0.036511	24.7978	0.133103	53.0167	0.028032	9.55586
r_0473	glutamate-5-semialdehyde dehydrogenase	H+ [cytoplasm] + L-gamma-glutamyl phosphate [cytoplasm] + NADPH [cytoplasm] -> L-glutamic 5-semialdehyde [cytoplasm] + NADP(+) [cytoplasm] + phosphate [cytoplasm]	0.099	0.365	0.169		0.00423	5.97738	0.012465	10.1771	0.003315	4.04497
r_0478	glutaminyl-tRNA synthetase	ATP [cytoplasm] + L-glutamine [cytoplasm] + tRNA(Gln) [cytoplasm] -> AMP [cytoplasm] + diphosphate [cytoplasm] + Gln-tRNA(Gln) [cytoplasm]	0.021	0.19	0.055		0.001431	4.22356	0.006694	8.47209	0.001659	3.09954
r_0479	glutamyl-tRNA synthetase	ATP [cytoplasm] + L-glutamate [cytoplasm] + tRNA(Glu) [cytoplasm] -> AMP [cytoplasm] + diphosphate [cytoplasm] + Glu-tRNA(Glu) [cytoplasm]	0.061	0.545	0.157		0.004096	4.22276	0.019173	8.47251	0.00475	3.09895
r_0486	glyceraldehyde-3-phosphate dehydrogenase	glyceraldehyde 3-phosphate [cytoplasm] + NAD [cytoplasm] + phosphate [cytoplasm] <=> 1,3-bisphospho-D-glycerate [cytoplasm] + H+ [cytoplasm] + NADH [cytoplasm]	198.84	198.912	200.018		0.489729	0.255014	0.699638	0.367385	0.175278	0.092165
r_0512	glycyl-tRNA synthetase	ATP [cytoplasm] + L-glycine [cytoplasm] + tRNA(Gly) [cytoplasm] -> AMP [cytoplasm] + diphosphate [cytoplasm] + Gly-tRNA(Gly) [cytoplasm]	0.059	0.524	0.151		0.003941	4.22132	0.018449	8.47248	0.004571	3.09946
r_0533	hexokinase (D-fructose:ATP)	ATP [cytoplasm] + D-fructose [cytoplasm] -> ADP [cytoplasm] + D-fructose 6-phosphate [cytoplasm] + H+ [cytoplasm]	70.067	71.54	59.482		0.663517	1.38441	0.585074	1.31329	0.343115	0.8096
r_0534	hexokinase (D-glucose:ATP)	ATP [cytoplasm] + D-glucose [cytoplasm] -> ADP [cytoplasm] + D-glucose 6-phosphate [cytoplasm] + H+ [cytoplasm]	29.933	28.46	40.518		0.663517	1.27423	0.585074	1.05514	0.343115	0.595486
r_0539	histidyl-tRNA synthetase	ATP [cytoplasm] + L-histidine [cytoplasm] + tRNA(His) [cytoplasm] -> AMP [cytoplasm] + diphosphate [cytoplasm] + His-tRNA(His) [cytoplasm]	0.013	0.12	0.035		0.000899	4.21674	0.004213	8.47262	0.001043	3.09733
r_0568	inorganic diphosphatase	diphosphate [cytoplasm] + H2O [cytoplasm] -> H+ [cytoplasm] + 2 phosphate [cytoplasm]	0.75	6.656	1.919		0.208706	6.29183	0.248208	5.39523	0.103397	2.67712
r_0658	isocitrate dehydrogenase (NAD+)	isocitrate [mitochondrion] + NAD [mitochondrion] -> 2-oxoglutarate [mitochondrion] + carbon dioxide [mitochondrion] + NADH [mitochondrion]	0.045	1.12	0.183		0.03396	6.81126	0.077937	5.94403	0.020468	1.78872
r_0665	isoleucyl-tRNA synthetase	ATP [cytoplasm] + L-isoleucine [cytoplasm] + tRNA(Ile) [cytoplasm] -> AMP [cytoplasm] + diphosphate [cytoplasm] + Ile-tRNA(Ile) [cytoplasm]	0.039	0.348	0.1		0.002616	4.22385	0.01224	8.47162	0.003034	3.10007
r_0701	leucyl-tRNA synthetase	ATP [cytoplasm] + L-leucine [cytoplasm] + tRNA(Leu) [cytoplasm] -> AMP [cytoplasm] + diphosphate [cytoplasm] + Leu-tRNA(Leu) [cytoplasm]	0.06	0.535	0.154		0.004023	4.22214	0.018832	8.47238	0.004666	3.09936
r_0711	lysyl-tRNA synthetase	ATP [cytoplasm] + L-lysine [cytoplasm] + tRNA(Lys) [cytoplasm] -> AMP [cytoplasm] + diphosphate [cytoplasm] + Lys-tRNA(Lys) [cytoplasm]	0.058	0.517	0.149		0.003884	4.22137	0.018186	8.47268	0.004506	3.09929
r_0713	malate dehydrogenase	(S)-malate [mitochondrion] + NAD [mitochondrion] <=> H+ [mitochondrion] + NADH [mitochondrion] + oxaloacetate [mitochondrion]	0.096	1.146	0.197		0.025934	12.7146	0.077522	6.80617	0.020328	2.3532
r_0714	malate dehydrogenase, cytoplasmic	(S)-malate [cytoplasm] + NAD [cytoplasm] <=> H+ [cytoplasm] + NADH [cytoplasm] + oxaloacetate [cytoplasm]	-0.545	-6.347	-1.835		0.023977	4.39186	0.358077	9.26046	0.031277	2.39243
r_0852	phenylalanyl-tRNA synthetase	ATP [cytoplasm] + L-phenylalanine [cytoplasm] + tRNA(Phe) [cytoplasm] -> AMP [cytoplasm] + diphosphate [cytoplasm] + Phe-tRNA(Phe) [cytoplasm]	0.027	0.242	0.07		0.00182	4.22674	0.008509	8.47237	0.00211	3.10153
r_0886	r_0886	ATP [cytoplasm] + D-fructose 6-phosphate [cytoplasm] -> ADP [cytoplasm] + D-fructose 1,6-bisphosphate [cytoplasm] + H+ [cytoplasm]	99.375	99.406	99.913		0.228908	0.233998	0.174588	0.178192	0.081928	0.083477
r_0889	phosphogluconate dehydrogenase	6-phospho-D-gluconate [cytoplasm] + NADP(+) [cytoplasm] -> carbon dioxide [cytoplasm] + D-ribulose 5-phosphate [cytoplasm] + NADPH [cytoplasm]	0.1	0.105	0.191		0.031701	3.89108	0.114832	13.54	0.018411	2.37601
r_0892	phosphoglycerate kinase	1,3-bisphospho-D-glycerate [cytoplasm] + ADP [cytoplasm] <=> 3-phosphonato-D-glycerate(3-) [cytoplasm] + ATP [cytoplasm]	198.84	198.912	200.018		0.489729	0.255014	0.699638	0.367385	0.175278	0.092165
r_0893	phosphoglycerate mutase	3-phosphonato-D-glycerate(3-) [cytoplasm] <=> 2-phospho-D-glyceric acid [cytoplasm]	198.84	198.912	200.018		1.12842	0.61173	2.36415	1.30598	0.549421	0.297091
r_0941	prolyl-tRNA synthetase	ATP [cytoplasm] + L-proline [cytoplasm] + tRNA(Pro) [cytoplasm] -> AMP [cytoplasm] + diphosphate [cytoplasm] + H+ [cytoplasm] + Pro-tRNA(Pro) [cytoplasm]	0.034	0.297	0.086		0.002235	4.22251	0.010462	8.47273	0.002592	3.09942
r_0957	pyrroline-5-carboxylate reductase	1-pyrroline-5-carboxylate [cytoplasm] + 2 H+ [cytoplasm] + NADPH [cytoplasm] -> L-proline [cytoplasm] + NADP(+) [cytoplasm]	0.113	0.381	0.181		0.007041	5.3239	0.010003	4.91896	0.002856	1.59605
r_0958	pyruvate carboxylase	ATP [cytoplasm] + bicarbonate [cytoplasm] + pyruvate [cytoplasm] -> ADP [cytoplasm] + H+ [cytoplasm] + oxaloacetate [cytoplasm] + phosphate [cytoplasm]	0.533	6.307	1.805		0.037974	3.04923	0.358695	7.97491	0.038631	1.79337
r_0959	pyruvate decarboxylase	H+ [cytoplasm] + pyruvate [cytoplasm] -> acetaldehyde [cytoplasm] + carbon dioxide [cytoplasm]	198.083	190.727	197.148		0.505716	0.26806	0.896234	0.493116	0.200207	0.108563
r_0960	pyruvate decarboxylase (acetoin-forming)	acetaldehyde [cytoplasm] + H+ [cytoplasm] + pyruvate [cytoplasm] -> (R)-acetoin [cytoplasm] + carbon dioxide [cytoplasm]	0.173	0.553	0.85		0.020695	10.9603	0.045484	8.39002	0.019894	2.24604
r_0961	pyruvate dehydrogenase	coenzyme A [mitochondrion] + NAD [mitochondrion] + pyruvate [mitochondrion] -> acetyl-CoA [mitochondrion] + carbon dioxide [mitochondrion] + NADH [mitochondrion]	0.096	1.153	0.2		0.034755	4.35975	0.099286	6.4468	0.018968	1.59965
r_0962	pyruvate kinase	ADP [cytoplasm] + H+ [cytoplasm] + phosphoenolpyruvate [cytoplasm] -> ATP [cytoplasm] + pyruvate [cytoplasm]	198.84	198.912	200.018		1.12656	0.611497	2.33946	1.3006	0.563337	0.30571
r_0984	ribulose 5-phosphate 3-epimerase	D-ribulose 5-phosphate [cytoplasm] <=> D-xylulose 5-phosphate [cytoplasm]	0.067	0.07	0.127		0.021428	4.89508	0.084595	24.6584	0.011385	3.12299
r_0995	seryl-tRNA synthetase	ATP [cytoplasm] + L-serine [cytoplasm] + tRNA(Ser) [cytoplasm] -> AMP [cytoplasm] + diphosphate [cytoplasm] + Ser-tRNA(Ser) [cytoplasm]	0.038	0.335	0.097		0.002515	4.22118	0.011776	8.47255	0.002918	3.1
r_1000	fumarate reductase (FMN)	FMNH2 [cytoplasm] + fumarate [cytoplasm] <=> FMN [cytoplasm] + succinate [cytoplasm]	0.423	5.197	1.638		0.017403	9.38728	0.293829	10.6508	0.015021	3.13513
r_1023	succinate-semialdehyde dehydrogenase (NADP)	H2O [cytoplasm] + NADP(+) [cytoplasm] + succinic semialdehyde [cytoplasm] -> 2 H+ [cytoplasm] + NADPH [cytoplasm] + succinate [cytoplasm]	0	0.825	0.055		0.013154	11.3576	0.072299	7.81126	0.014182	2.04751
r_1042	threonyl-tRNA synthetase	ATP [cytoplasm] + L-threonine [cytoplasm] + tRNA(Thr) [cytoplasm] -> AMP [cytoplasm] + diphosphate [cytoplasm] + Thr-tRNA(Thr) [cytoplasm]	0.039	0.346	0.1		0.002598	4.22343	0.012158	8.47209	0.003013	3.09953
r_1054	triose-phosphate isomerase	dihydroxyacetone phosphate [cytoplasm] <=> glyceraldehyde 3-phosphate [cytoplasm]	99.398	99.439	99.977		0.30516	0.325411	0.595956	0.646981	0.119318	0.130166
r_1066	tyrosyl-tRNA synthetase	ATP [cytoplasm] + L-tyrosine [cytoplasm] + tRNA(Tyr) [cytoplasm] -> AMP [cytoplasm] + diphosphate [cytoplasm] + Tyr-tRNA(Tyr) [cytoplasm]	0.021	0.184	0.053		0.001385	4.22349	0.006479	8.47308	0.001605	3.09816
r_1089	valyl-tRNA synthetase	ATP [cytoplasm] + L-valine [cytoplasm] + tRNA(Val) [cytoplasm] -> AMP [cytoplasm] + diphosphate [cytoplasm] + Val-tRNA(Val) [cytoplasm]	0.054	0.478	0.138		0.003591	4.22219	0.016809	8.4723	0.004165	3.09946
r_1097	(R,R)-butanediol transport	(R,R)-2,3-butanediol [cytoplasm] <=> (R,R)-2,3-butanediol [extracellular]	0.173	0.553	0.85		0.020695	10.9603	0.045484	8.39002	0.019894	2.24604
r_1134	D-fructose transport	D-fructose [extracellular] + H+ [extracellular] -> D-fructose [cytoplasm] + H+ [cytoplasm]	70.067	71.54	59.482		0.663517	1.38441	0.585074	1.31329	0.343115	0.8096
r_1166	glucose transport	D-glucose [extracellular] -> D-glucose [cytoplasm]	29.933	28.46	40.518		0.663517	1.27423	0.585074	1.05514	0.343115	0.595486
r_1173	glycine transport	H+ [extracellular] + L-glycine [extracellular] <=> H+ [cytoplasm] + L-glycine [cytoplasm]	0.068	0.553	0.166		0.003315	11.5701	0.018716	15.7325	0.004171	8.44691
r_1183	L-alanine transport	H+ [extracellular] + L-alanine [extracellular] <=> H+ [cytoplasm] + L-alanine [cytoplasm]	0.107	0.874	0.243		0.005151	4.74971	0.029459	11.2166	0.007786	4.75997
r_1184	L-arganine transport	H+ [extracellular] + L-arginine [extracellular] <=> H+ [cytoplasm] + L-arginine [cytoplasm]	0.037	0.306	0.095		0.006196	5.22311	0.010899	5.42521	0.002073	1.31577
r_1186	L-asparagine transport	H+ [extracellular] + L-asparagine [extracellular] <=> H+ [cytoplasm] + L-asparagine [cytoplasm]	0.024	0.194	0.06		0.00115	13.0873	0.00651	16.017	0.001493	9.09469
r_1190	L-aspartate transport	H+ [extracellular] + L-aspartate [extracellular] <=> H+ [cytoplasm] + L-aspartate [cytoplasm]	0.069	0.567	0.176		0.003414	7.20383	0.019057	13.37	0.004446	6.10658
r_1196	L-glutamate transport	H+ [extracellular] + L-glutamate [extracellular] <=> H+ [cytoplasm] + L-glutamate [cytoplasm]	0.07	0.575	0.179		0.003642	7.67925	0.019397	13.4051	0.004467	6.07818
r_1199	L-glutamine transport	H+ [extracellular] + L-glutamine [extracellular] <=> H+ [cytoplasm] + L-glutamine [cytoplasm]	0.025	0.201	0.062		0.006093	5.20108	0.007016	4.45278	0.002395	1.73043
r_1201	L-histidine transport	H+ [extracellular] + L-histidine [extracellular] <=> H+ [cytoplasm] + L-histidine [cytoplasm]	0.013	0.12	0.035		0.001659	12.6405	0.004055	12.4701	0.000945	5.42888
r_1205	L-isoleucine transport	H+ [extracellular] + L-isoleucine [extracellular] <=> H+ [cytoplasm] + L-isoleucine [cytoplasm]	0.045	0.367	0.109		0.002248	6.74784	0.012329	12.9509	0.002821	5.68871
r_1211	L-leucine transport	H+ [extracellular] + L-leucine [extracellular] <=> H+ [cytoplasm] + L-leucine [cytoplasm]	0.069	0.565	0.168		0.003383	7.73391	0.018986	13.7209	0.004299	6.34258
r_1213	L-lysine transport	H+ [extracellular] + L-lysine [extracellular] <=> H+ [cytoplasm] + L-lysine [cytoplasm]	0.058	0.517	0.149		0.002979	13.423	0.017765	16.157	0.00396	9.31605
r_1215	L-phenylalanine transport	H+ [extracellular] + L-phenylalanine [extracellular] <=> H+ [cytoplasm] + L-phenylalanine [cytoplasm]	0.031	0.255	0.076		0.00169	4.70198	0.008579	10.6915	0.00202	4.099
r_1217	L-serine transport	H+ [extracellular] + L-serine [extracellular] <=> H+ [cytoplasm] + L-serine [cytoplasm]	0.043	0.353	0.105		0.002231	4.12399	0.011886	10.2712	0.002785	3.80587
r_1218	L-threonine transport	H+ [extracellular] + L-threonine [extracellular] <=> H+ [cytoplasm] + L-threonine [cytoplasm]	0.045	0.365	0.109		0.004051	4.79847	0.012001	8.11296	0.003123	2.92395
r_1223	L-tyrosine transport	H+ [extracellular] + L-tyrosine [extracellular] <=> H+ [cytoplasm] + L-tyrosine [cytoplasm]	0.024	0.194	0.058		0.001168	6.08814	0.006538	12.5833	0.001488	5.35614
r_1224	L-valine transport	H+ [extracellular] + L-valine [extracellular] <=> H+ [cytoplasm] + L-valine [cytoplasm]	0.062	0.504	0.15		0.003088	7.56697	0.016946	13.5134	0.004342	6.73706
r_1277	water diffusion	H2O [extracellular] <=> H2O [cytoplasm]	-1.22	-10.748	-3.488		0.182066	4.45948	0.503297	5.94153	0.143162	2.72791
r_1549	(R,R)-2,3-butanediol exchange	(R,R)-2,3-butanediol [extracellular] ->	0.173	0.553	0.85		0.020695	10.9603	0.045484	8.39002	0.019894	2.24604
r_1632	acetaldehyde transport	acetaldehyde [mitochondrion] <=> acetaldehyde [cytoplasm]	-0.235	-3.432	-0.588		0.100008	23.0384	0.305019	16.2902	0.171433	20.9084
r_1667	bicarbonate formation	carbon dioxide [cytoplasm] + H2O [cytoplasm] <=> bicarbonate [cytoplasm] + H+ [cytoplasm]	0.538	6.323	1.813		0.042704	2.88264	0.361749	7.70504	0.035817	1.52357
r_1672	carbon dioxide exchange	carbon dioxide [extracellular] ->	198.013	188.292	196.903		0.468461	0.244346	0.874204	0.47339	0.164334	0.086961
r_1696	CO2 transport	carbon dioxide [cytoplasm] <=> carbon dioxide [mitochondrion]	-0.183	-2.339	-0.415		0.105888	3.4397	0.204734	4.46864	0.042834	1.03367
r_1697	CO2 transport	carbon dioxide [cytoplasm] <=> carbon dioxide [extracellular]	198.09	188.305	196.903		0.445073	0.231225	0.884557	0.475416	0.150545	0.079188
r_1709	D-fructose exchange	D-fructose [extracellular] ->	-70.067	-71.54	-59.482		0.663517	1.38441	0.585074	1.31329	0.343115	0.8096
r_1714	D-glucose exchange	D-glucose [extracellular] <=>	-29.933	-28.46	-40.518		0.663517	1.27423	0.585074	1.05514	0.343115	0.595486
r_1761	ethanol exchange	ethanol [extracellular] ->	197.912	190.192	196.293		0.542582	0.288558	0.952997	0.527818	0.211444	0.115514
r_1762	ethanol transport	ethanol [cytoplasm] <=> ethanol [extracellular]	197.912	190.192	196.293		0.542582	0.288558	0.952997	0.527818	0.211444	0.115514
r_1763	ethanol transport, mitochondrial	ethanol [cytoplasm] <=> ethanol [mitochondrion]	-0.235	-3.432	-0.588		0.100117	23.0784	0.305137	16.4858	0.171121	20.9329
r_1810	glycine exchange	L-glycine [extracellular] ->	-0.068	-0.553	-0.166		0.003315	11.5701	0.018716	15.7325	0.004171	8.44691
r_1824	H+ diffusion	H+ [extracellular] -> H+ [cytoplasm]	126.334	95.045	44.267		2.43976	2.4879	4.76295	6.8674	1.34716	1.97647
r_1832	H+ exchange	H+ [extracellular] <=>	0.203	5.901	1.529		0.022828	5.17315	0.731782	12.2809	0.05784	3.59788
r_1873	L-alanine exchange	L-alanine [extracellular] ->	-0.107	-0.874	-0.243		0.005151	4.74971	0.029459	11.2166	0.007786	4.75997
r_1879	L-arginine exchange	L-arginine [extracellular] ->	-0.037	-0.306	-0.095		0.006196	5.22311	0.010899	5.42521	0.002073	1.31577
r_1880	L-asparagine exchange	L-asparagine [extracellular] ->	-0.024	-0.194	-0.06		0.00115	13.0873	0.00651	16.017	0.001493	9.09469
r_1881	L-aspartate exchange	L-aspartate [extracellular] ->	-0.069	-0.567	-0.176		0.003414	7.20383	0.019057	13.37	0.004446	6.10658
r_1887	L-glutamate 5-semialdehyde dehydratase	L-glutamic 5-semialdehyde [cytoplasm] <=> 1-pyrroline-5-carboxylate [cytoplasm] + H+ [cytoplasm] + H2O [cytoplasm]	0.113	0.381	0.181		0.007041	5.3239	0.010003	4.91896	0.002856	1.59605
r_1889	L-glutamate exchange	L-glutamate [extracellular] ->	-0.07	-0.575	-0.179		0.003642	7.67925	0.019397	13.4051	0.004467	6.07818
r_1891	L-glutamine exchange	L-glutamine [extracellular] ->	-0.025	-0.201	-0.062		0.006093	5.20108	0.007016	4.45278	0.002395	1.73043
r_1893	L-histidine exchange	L-histidine [extracellular] ->	-0.013	-0.12	-0.035		0.001659	12.6405	0.004055	12.4701	0.000945	5.42888
r_1897	L-isoleucine exchange	L-isoleucine [extracellular] ->	-0.045	-0.367	-0.109		0.002248	6.74784	0.012329	12.9509	0.002821	5.68871
r_1899	L-leucine exchange	L-leucine [extracellular] ->	-0.069	-0.565	-0.168		0.003383	7.73391	0.018986	13.7209	0.004299	6.34258
r_1900	L-lysine exchange	L-lysine [extracellular] ->	-0.058	-0.517	-0.149		0.002979	13.423	0.017765	16.157	0.00396	9.31605
r_1903	L-phenylalanine exchange	L-phenylalanine [extracellular] ->	-0.031	-0.255	-0.076		0.00169	4.70198	0.008579	10.6915	0.00202	4.099
r_1906	L-serine exchange	L-serine [extracellular] ->	-0.043	-0.353	-0.105		0.002231	4.12399	0.011886	10.2712	0.002785	3.80587
r_1911	L-threonine exchange	L-threonine [extracellular] ->	-0.045	-0.365	-0.109		0.004051	4.79847	0.012001	8.11296	0.003123	2.92395
r_1913	L-tyrosine exchange	L-tyrosine [extracellular] ->	-0.024	-0.194	-0.058		0.001168	6.08814	0.006538	12.5833	0.001488	5.35614
r_1914	L-valine exchange	L-valine [extracellular] ->	-0.062	-0.504	-0.15		0.003088	7.56697	0.016946	13.5134	0.004342	6.73706
r_2034	pyruvate transport	H+ [cytoplasm] + pyruvate [cytoplasm] -> H+ [mitochondrion] + pyruvate [mitochondrion]	0.077	1.186	0.215		0.084489	5.0984	0.116266	4.90419	0.029493	1.52021
r_2056	succinate exchange	succinate [extracellular] ->	0.423	6.023	1.696		0.021	6.00619	0.343993	9.33085	0.025048	2.26116
r_2057	succinate transport	succinate [extracellular] <=> succinate [cytoplasm]	-0.423	-6.023	-1.696		0.021	6.00619	0.343993	9.33085	0.025048	2.26116
r_2096	water diffusion	H2O [cytoplasm] <=> H2O [mitochondrion]	0.096	1.141	0.196		0.112067	20.2467	0.166768	1520.73	0.041382	4.49686
r_2100	water exchange	H2O [extracellular] <=>	1.137	10.744	3.488		0.162286	4.89133	0.514119	7.2615	0.132177	3.21484
r_2115	alcohol dehydrogenase, (acetaldehyde to ethanol)	acetaldehyde [cytoplasm] + H+ [cytoplasm] + NADH [cytoplasm] -> ethanol [cytoplasm] + NAD [cytoplasm]	197.675	186.722	195.707		0.566054	0.301595	1.08458	0.606464	0.266333	0.146024
r_2132	oxoglutarate/malate exchange	(S)-malate [cytoplasm] + 2-oxoglutarate [mitochondrion] -> (S)-malate [mitochondrion] + 2-oxoglutarate [cytoplasm]	0.067	1.146	0.195		0.016178	4.01039	0.079905	6.06229	0.014361	1.45428
r_4046	non-growth associated maintenance reaction	ATP [cytoplasm] + H2O [cytoplasm] -> ADP [cytoplasm] + H+ [cytoplasm] + phosphate [cytoplasm]	0.001	0.001	87.36		0.006766	75.0356	0.041161	223.89	0.399076	1.44342
r_4047	protein pseudoreaction	0.452121 Ala-tRNA(Ala) [cytoplasm] + 0.158399 Arg-tRNA(Arg) [cytoplasm] + 0.100172 Asn-tRNA(Asn) [cytoplasm] + 0.293183 Asp-tRNA(Asp) [cytoplasm] + 0.00646965 Cys-tRNA(Cys) [cytoplasm] + 0.103838 Gln-tRNA(Gln) [cytoplasm] + 0.297388 Glu-tRNA(Glu) [cytoplasm] + 0.286174 Gly-tRNA(Gly) [cytoplasm] + 0.0653434 His-tRNA(His) [cytoplasm] + 0.189884 Ile-tRNA(Ile) [cytoplasm] + 0.292105 Leu-tRNA(Leu) [cy…	0.207	1.833	0.528		0.032092	6.01271	0.056717	7.3698	0.02222	3.98391

## Sheet: stationary
rxn_id	rxn_name	Equation	ScT73	SuBMV58	SuCECT12600		Total std	%std	Total std	%std	Total std	%std
r_0003	(R,R)-butanediol dehydrogenase	(R,R)-2,3-butanediol [cytoplasm] + NAD [cytoplasm] <=> (R)-acetoin [cytoplasm] + H+ [cytoplasm] + NADH [cytoplasm]	-0.172	-0.543	-0.85		0.025378	15.5283	0.046226	8.5358	0.020618	2.42756
r_0005	r_0005	UDP-D-glucose [cytoplasm] -> (1->3)-beta-D-glucan [cell envelope] + H+ [cytoplasm] + UDP [cytoplasm]	0	0	0.04		0		0		0
r_0006	1,6-beta-glucan synthase	UDP-D-glucose [cytoplasm] -> (1->6)-beta-D-glucan [cell envelope] + H+ [cytoplasm] + UDP [cytoplasm]	0	0	0.013		0		0		0
r_0016	2-aceto-2-hydroxybutanoate synthase	2-oxobutanoate [mitochondrion] + H+ [mitochondrion] + pyruvate [mitochondrion] -> (S)-2-acetyl-2-hydroxybutanoate [mitochondrion] + carbon dioxide [mitochondrion]	0.005	0.007	0.011		0.000764	17.3578	0.001566	21.0877	0.000146	2.66787
r_0018	2-aminoadipate transaminase	2-oxoadipic acid [cytoplasm] + L-glutamate [cytoplasm] <=> 2-oxoglutarate [cytoplasm] + L-2-aminoadipate [cytoplasm]	0.004	0.006	0.011		0.00118	71.4911	0.002717	50.1003	0.000301	15.0119
r_0023	2-isopropylmalate hydratase	2-isopropylmaleic acid [cytoplasm] + H2O [cytoplasm] <=> 2-isopropylmalate [cytoplasm]	-0.758	-0.5	-0.413		0.029397	3.88338	0.024752	5.01579	0.00797	1.97496
r_0025	2-isopropylmalate synthase	3-methyl-2-oxobutanoate [mitochondrion] + acetyl-CoA [mitochondrion] + H2O [mitochondrion] -> 2-isopropylmalate [mitochondrion] + coenzyme A [mitochondrion] + H+ [mitochondrion]	0.872	0.5	0.408		0.058668	6.68449	0.024751	5.01565	0.007969	1.97476
r_0027	2-methylcitrate dehydratase	homocitrate [mitochondrion] <=> but-1-ene-1,2,4-tricarboxylic acid [mitochondrion] + H2O [mitochondrion]	0.004	0.006	0.011		0.00118	71.4911	0.002717	50.1003	0.000301	15.0119
r_0029	2-oxo-4-methyl-3-carboxypentanoate decarboxylation	(2S)-2-isopropyl-3-oxosuccinate [cytoplasm] + H+ [cytoplasm] -> 4-methyl-2-oxopentanoate [cytoplasm] + carbon dioxide [cytoplasm]	0.758	0.5	0.413		0.029397	3.88338	0.024752	5.01579	0.00797	1.97496
r_0039	3-dehydroquinate dehydratase	3-dehydroquinate [cytoplasm] -> 3-dehydroshikimate [cytoplasm] + H2O [cytoplasm]	0.163	0.677	0.398		0.004713	2.94942	0.066695	9.7573	0.013272	3.43317
r_0040	3-dehydroquinate synthase	7-phospho-2-dehydro-3-deoxy-D-arabino-heptonic acid [cytoplasm] -> 3-dehydroquinate [cytoplasm] + phosphate [cytoplasm]	0.163	0.677	0.398		0.004713	2.94942	0.066695	9.7573	0.013272	3.43317
r_0042	3-deoxy-D-arabino-heptulosonate 7-phosphate synthetase	D-erythrose 4-phosphate [cytoplasm] + H2O [cytoplasm] + phosphoenolpyruvate [cytoplasm] -> 7-phospho-2-dehydro-3-deoxy-D-arabino-heptonic acid [cytoplasm] + phosphate [cytoplasm]	0.163	0.677	0.398		0.004713	2.94942	0.066695	9.7573	0.013272	3.43317
r_0060	3-isopropylmalate dehydratase	(2R,3S)-3-isopropylmalate [cytoplasm] <=> 2-isopropylmaleic acid [cytoplasm] + H2O [cytoplasm]	-0.758	-0.5	-0.413		0.029397	3.88338	0.024752	5.01579	0.00797	1.97496
r_0061	3-isopropylmalate dehydrogenase	(2R,3S)-3-isopropylmalate [cytoplasm] + NAD [cytoplasm] -> (2S)-2-isopropyl-3-oxosuccinate [cytoplasm] + H+ [cytoplasm] + NADH [cytoplasm]	0.758	0.5	0.413		0.029397	3.88338	0.024752	5.01579	0.00797	1.97496
r_0062	3-methyl-2-oxobutanoate decarboxylase	3-methyl-2-oxobutanoate [cytoplasm] + H+ [cytoplasm] -> carbon dioxide [cytoplasm] + isobutyraldehyde [cytoplasm]	0.1	0.085	0.079		0.00346	3.42781	0.005141	5.99424	0.001751	2.21694
r_0065	3-phosphoshikimate 1-carboxyvinyltransferase	3-phosphoshikimic acid [cytoplasm] + phosphoenolpyruvate [cytoplasm] -> 5-O-(1-carboxyvinyl)-3-phosphoshikimic acid [cytoplasm] + phosphate [cytoplasm]	0.163	0.677	0.398		0.004713	2.94942	0.066695	9.7573	0.013272	3.43317
r_0068	4-aminobutyrate transaminase	2-oxoglutarate [cytoplasm] + gamma-aminobutyrate [cytoplasm] -> L-glutamate [cytoplasm] + succinic semialdehyde [cytoplasm]	0.425	1.957	1.288		0.017486	4.18957	0.180887	9.25924	0.023451	1.75791
r_0072	4-methyl-2-oxopentanoate decarboxylase	4-methyl-2-oxopentanoate [cytoplasm] + H+ [cytoplasm] -> 3-methylbutanal [cytoplasm] + carbon dioxide [cytoplasm]	0.757	0.494	0.407		0.029821	3.9219	0.024439	4.95005	0.007614	1.86698
r_0091	6-phosphogluconolactonase	6-O-phosphono-D-glucono-1,5-lactone [cytoplasm] + H2O [cytoplasm] -> 6-phospho-D-gluconate [cytoplasm] + H+ [cytoplasm]	0.867	0.093	0.191		0.05347	6.18616	0.069806	64.0661	0.008579	11.4294
r_0096	acetohydroxy acid isomeroreductase	2-acetyllactic acid [mitochondrion] + H+ [mitochondrion] + NADPH [mitochondrion] -> (R)-2,3-dihydroxy-3-methylbutanoate [mitochondrion] + NADP(+) [mitochondrion]	0.974	0.592	0.498		0.060021	6.15235	0.029074	5.02103	0.009148	1.91088
r_0097	acetolactate synthase	H+ [mitochondrion] + 2 pyruvate [mitochondrion] -> 2-acetyllactic acid [mitochondrion] + carbon dioxide [mitochondrion]	0.974	0.592	0.498		0.060021	6.15235	0.029074	5.02103	0.009148	1.91088
r_0103	acetyl-CoA C-acetyltransferase	2 acetyl-CoA [cytoplasm] -> acetoacetyl-CoA [cytoplasm] + coenzyme A [cytoplasm]	0	0.065	0.035				0.027641	38.1262	0.006585	16.2635
r_0112	acetyl-CoA synthetase	acetate [cytoplasm] + ATP [cytoplasm] + coenzyme A [cytoplasm] -> acetyl-CoA [cytoplasm] + AMP [cytoplasm] + diphosphate [cytoplasm]	0.184	0.467	0.735		0.016557	8.70416	0.045728	9.02692	0.041402	5.83649
r_0148	adenylate kinase	AMP [cytoplasm] + ATP [cytoplasm] -> 2 ADP [cytoplasm]	0.426	1.652	1.425		0.03193	8.95212	0.196907	11.5255	0.058951	4.78643
r_0157	alanyl-tRNA synthetase	ATP [cytoplasm] + L-alanine [cytoplasm] + tRNA(Ala) [cytoplasm] -> Ala-tRNA(Ala) [cytoplasm] + AMP [cytoplasm] + diphosphate [cytoplasm]	0.029	0.143	0.083		0.005023	24.7635	0.024234	16.3533	0.006069	9.41086
r_0159	alcohol acetyltransferase (ethanol)	acetyl-CoA [cytoplasm] + ethanol [cytoplasm] -> coenzyme A [cytoplasm] + ethyl acetate [cytoplasm]	0.145	0.173	0.193		0.016271	10.6424	0.010271	5.9679	0.005686	2.91911
r_0160	alcohol acetyltransferase (isoamyl alcohol)	acetyl-CoA [cytoplasm] + isoamylol [cytoplasm] -> coenzyme A [cytoplasm] + isoamyl acetate [cytoplasm]	0.022	0.012	0.013		0.001356	6.32878	0.00062	5.3282	0.000186	1.424
r_0165	mitochondrial alcohol dehydrogenase	acetaldehyde [mitochondrion] + H+ [mitochondrion] + NADH [mitochondrion] -> ethanol [mitochondrion] + NAD [mitochondrion]	0	0.629	0.068		0.346679	62.1586	0.740926	29.2374	0.352226	39.2795
r_0169	aldehyde dehydrogenase (2-phenylethanol, NAD)	H+ [cytoplasm] + NADH [cytoplasm] + phenylacetaldehyde [cytoplasm] -> 2-phenylethanol [cytoplasm] + NAD [cytoplasm]	0.047	0.334	0.137		0.015265	20.1093	0.094821	25.6039	0.034421	19.1359
r_0170	aldehyde dehydrogenase (2-phenylethanol, NAD)	H+ [mitochondrion] + NADH [mitochondrion] + phenylacetaldehyde [mitochondrion] -> 2-phenylethanol [mitochondrion] + NAD [mitochondrion]	0.021	0.243	0.232		0.014293	25.118	0.087632	29.6252	0.034987	16.8617
r_0179	aldehyde dehydrogenase (isoamyl alcohol, NAD)	3-methylbutanal [cytoplasm] + H+ [cytoplasm] + NADH [cytoplasm] -> isoamylol [cytoplasm] + NAD [cytoplasm]	0.561	0.149	0.24		0.091279	21.777	0.054036	20.5507	0.034056	15.9087
r_0180	aldehyde dehydrogenase (isoamyl alcohol, NAD)	3-methylbutanal [mitochondrion] + H+ [mitochondrion] + NADH [mitochondrion] -> isoamylol [mitochondrion] + NAD [mitochondrion]	0.114	0.252	0.151		0.088868	29.2057	0.052339	24.1556	0.036518	18.8823
r_0182	aldehyde dehydrogenase (isobutyl alcohol, NAD)	H+ [cytoplasm] + isobutyraldehyde [cytoplasm] + NADH [cytoplasm] -> isobutanol [cytoplasm] + NAD [cytoplasm]	0.008	0.009	0.042		0.012084	33.6719	0.010429	30.0916	0.006732	16.4756
r_0183	aldehyde dehydrogenase (isobutyl alcohol, NAD)	H+ [mitochondrion] + isobutyraldehyde [mitochondrion] + NADH [mitochondrion] -> isobutanol [mitochondrion] + NAD [mitochondrion]	0	0.044	0.034		0.013889	39.2153	0.01056	23.7351	0.006795	17.9213
r_0191	allophanate hydrolase	3 H+ [cytoplasm] + H2O [cytoplasm] + urea-1-carboxylic acid [cytoplasm] -> 2 ammonium [cytoplasm] + 2 carbon dioxide [cytoplasm]	0.026	0.031	0.04		0.000645	13.0813	0.007726	33.4482	0.001193	6.49704
r_0206	arginase	H2O [cytoplasm] + L-arginine [cytoplasm] -> ornithine [cytoplasm] + urea [cytoplasm]	0.026	0.035	0.04		0.000646	13.0873	0.00636	25.5182	0.001193	6.49634
r_0209	arginyl-tRNA synthetase	ATP [cytoplasm] + L-arginine [cytoplasm] + tRNA(Arg) [cytoplasm] -> AMP [cytoplasm] + Arg-tRNA(Arg) [cytoplasm] + diphosphate [cytoplasm]	0.01	0.05	0.029		0.00176	24.7635	0.00849	16.3533	0.002126	9.41086
r_0212	Asparaginyl-tRNA synthetase	ATP [cytoplasm] + L-asparagine [cytoplasm] + tRNA(Asn) [cytoplasm] -> AMP [cytoplasm] + Asn-tRNA(Asn) [cytoplasm] + diphosphate [cytoplasm]	0.006	0.032	0.018		0.001113	24.7635	0.005369	16.3533	0.001345	9.41086
r_0215	aspartate kinase	ATP [cytoplasm] + L-aspartate [cytoplasm] -> 4-phospho-L-aspartate [cytoplasm] + ADP [cytoplasm]	0.008	0.013	0.023		0.002505	69.4096	0.005767	49.8734	0.00064	14.6908
r_0216	aspartate transaminase	2-oxoglutarate [cytoplasm] + L-aspartate [cytoplasm] <=> L-glutamate [cytoplasm] + oxaloacetate [cytoplasm]	-0.01	-0.019	-0.035		0.004606	816.403	0.010879	86.9516	0.001372	143.569
r_0219	aspartate-semialdehyde dehydrogenase	4-phospho-L-aspartate [cytoplasm] + H+ [cytoplasm] + NADPH [cytoplasm] -> L-aspartate 4-semialdehyde [cytoplasm] + NADP(+) [cytoplasm] + phosphate [cytoplasm]	0.008	0.013	0.023		0.002505	69.4096	0.005767	49.8734	0.00064	14.6908
r_0220	Aspartyl-tRNA synthetase	ATP [cytoplasm] + L-aspartate [cytoplasm] + tRNA(Asp) [cytoplasm] -> AMP [cytoplasm] + Asp-tRNA(Asp) [cytoplasm] + diphosphate [cytoplasm]	0.019	0.093	0.054		0.003258	24.7635	0.015715	16.3533	0.003935	9.41086
r_0227	r_0227	ATP [cytoplasm] + H2O [cytoplasm] -> ADP [cytoplasm] + H+ [extracellular] + phosphate [cytoplasm]	182.593	171.236	150.874		0.500995	0.273859	1.74889	1.02446	0.613576	0.401857
r_0252	carnitine O-acetyltransferase	(R)-carnitine [cytoplasm] + acetyl-CoA [cytoplasm] -> coenzyme A [cytoplasm] + O-acetylcarnitine [cytoplasm]	0	0.086	0.383				0.083333	89.8236	0.033243	9.31645
r_0254	carnitine O-acetyltransferase	coenzyme A [mitochondrion] + O-acetylcarnitine [mitochondrion] -> (R)-carnitine [mitochondrion] + acetyl-CoA [mitochondrion]	0	0.086	0.383				0.083333	89.8236	0.033243	9.31645
r_0278	chorismate mutase	chorismate [cytoplasm] -> prephenate [cytoplasm]	0.162	0.676	0.397		0.004729	2.96212	0.06663	9.75537	0.013295	3.44073
r_0279	chorismate synthase	5-O-(1-carboxyvinyl)-3-phosphoshikimic acid [cytoplasm] -> chorismate [cytoplasm] + phosphate [cytoplasm]	0.163	0.677	0.398		0.004713	2.94942	0.066695	9.7573	0.013272	3.43317
r_0280	cis-aconitate(3-) to isocitrate	cis-aconitate [mitochondrion] + H2O [mitochondrion] <=> isocitrate [mitochondrion]	0.494	2.073	1.392		0.023155	4.66825	0.183129	8.86043	0.023635	1.65258
r_0300	citrate synthase	acetyl-CoA [mitochondrion] + H2O [mitochondrion] + oxaloacetate [mitochondrion] -> citrate [mitochondrion] + coenzyme A [mitochondrion] + H+ [mitochondrion]	0.494	2.073	1.395		0.023155	4.66799	0.183129	8.86043	0.023635	1.65258
r_0302	citrate to cis-aconitate(3-)	citrate [mitochondrion] <=> cis-aconitate [mitochondrion] + H2O [mitochondrion]	0.494	2.073	1.392		0.023155	4.66825	0.183129	8.86043	0.023635	1.65258
r_0352	dihydroxy-acid dehydratase (2,3-dihydroxy-3-methylbutanoate)	(R)-2,3-dihydroxy-3-methylbutanoate [mitochondrion] -> 3-methyl-2-oxobutanoate [mitochondrion] + H2O [mitochondrion]	0.974	0.592	0.498		0.060021	6.15235	0.029074	5.02103	0.009148	1.91088
r_0353	dihydroxy-acid dehydratase (2,3-dihydroxy-3-methylpentanoate)	(2R,3R)-2,3-dihydroxy-3-methylpentanoate [mitochondrion] -> (S)-3-methyl-2-oxopentanoate [mitochondrion] + H2O [mitochondrion]	0.005	0.007	0.011		0.000764	17.3578	0.001566	21.0877	0.000146	2.66787
r_0361	dolichyl-phosphate D-mannosyltransferase	dolichyl phosphate [cytoplasm] + GDP-alpha-D-mannose [cytoplasm] -> dolichyl D-mannosyl phosphate [endoplasmic reticulum] + GDP [cytoplasm]	0	0	0.038
r_0362	r_0362	dolichyl D-mannosyl phosphate [endoplasmic reticulum] -> dolichyl phosphate [endoplasmic reticulum] + H+ [endoplasmic reticulum] + man [endoplasmic reticulum]	0	0	0.038
r_0366	enolase	2-phospho-D-glyceric acid [cytoplasm] <=> H2O [cytoplasm] + phosphoenolpyruvate [cytoplasm]	192.157	191.686	190.603		0.262428	0.136509	0.703705	0.368047	0.131667	0.068797
r_0441	FMN reductase	FMN [cytoplasm] + H+ [cytoplasm] + NADH [cytoplasm] -> FMNH2 [cytoplasm] + NAD [cytoplasm]	0	4.1	0.375		0.007735	141.911	0.542133	13.1259	0.03592	10.0692
r_0450	fructose-bisphosphate aldolase	D-fructose 1,6-bisphosphate [cytoplasm] <=> dihydroxyacetone phosphate [cytoplasm] + glyceraldehyde 3-phosphate [cytoplasm]	99.349	99.615	99.538		0.037836	0.038097	0.073886	0.074278	0.010106	0.010137
r_0452	fumarase, cytoplasmic	fumarate [cytoplasm] + H2O [cytoplasm] <=> (S)-malate [cytoplasm]	0.001	-4.119	-0.372		0.011129	182.751	0.558502	13.4382	0.036087	10.1095
r_0466	glucose 6-phosphate dehydrogenase	D-glucose 6-phosphate [cytoplasm] + NADP(+) [cytoplasm] -> 6-O-phosphono-D-glucono-1,5-lactone [cytoplasm] + H+ [cytoplasm] + NADPH [cytoplasm]	0.867	0.093	0.191		0.05347	6.18616	0.069806	64.0661	0.008579	11.4294
r_0467	glucose-6-phosphate isomerase	D-glucose 6-phosphate [cytoplasm] <=> D-fructose 6-phosphate [cytoplasm]	60.586	58.372	59.183		1.40156	2.36173	1.29412	2.28641	0.427607	0.726615
r_0468	glutamate 5-kinase	ATP [cytoplasm] + L-glutamate [cytoplasm] -> ADP [cytoplasm] + L-gamma-glutamyl phosphate [cytoplasm]	0.065	0.096	0.087		0.006084	7.45135	0.008974	8.3	0.002852	2.85116
r_0469	glutamate decarboxylase	H+ [cytoplasm] + L-glutamate [cytoplasm] -> carbon dioxide [cytoplasm] + gamma-aminobutyrate [cytoplasm]	0.425	1.957	1.288		0.017486	4.18957	0.180887	9.25924	0.023451	1.75791
r_0471	glutamate dehydrogenase (NADP)	2-oxoglutarate [cytoplasm] + ammonium [cytoplasm] + H+ [cytoplasm] + NADPH [cytoplasm] -> H2O [cytoplasm] + L-glutamate [cytoplasm] + NADP(+) [cytoplasm]	0.064	0.118	0.166		0.019721	34.4125	0.037516	34.3867	0.003071	5.42294
r_0472	glutamate synthase (NADH2)	2-oxoglutarate [cytoplasm] + H+ [cytoplasm] + L-glutamine [cytoplasm] + NADH [cytoplasm] -> 2 L-glutamate [cytoplasm] + NAD [cytoplasm]	0.001	0.001	0.578		0.000142	7.8206	0.000283	13.6408	8.5e-05	3.74049
r_0473	glutamate-5-semialdehyde dehydrogenase	H+ [cytoplasm] + L-gamma-glutamyl phosphate [cytoplasm] + NADPH [cytoplasm] -> L-glutamic 5-semialdehyde [cytoplasm] + NADP(+) [cytoplasm] + phosphate [cytoplasm]	0.065	0.096	0.087		0.006084	7.45135	0.008974	8.3	0.002852	2.85116
r_0476	glutamine synthetase	ammonium [cytoplasm] + ATP [cytoplasm] + L-glutamate [cytoplasm] -> ADP [cytoplasm] + H+ [cytoplasm] + L-glutamine [cytoplasm] + phosphate [cytoplasm]	0.004	0.007	0.589		0.001254	71.605	0.002865	50.0978	0.000317	15.0109
r_0478	glutaminyl-tRNA synthetase	ATP [cytoplasm] + L-glutamine [cytoplasm] + tRNA(Gln) [cytoplasm] -> AMP [cytoplasm] + diphosphate [cytoplasm] + Gln-tRNA(Gln) [cytoplasm]	0.007	0.033	0.019		0.001154	24.7635	0.005566	16.3533	0.001394	9.41086
r_0479	glutamyl-tRNA synthetase	ATP [cytoplasm] + L-glutamate [cytoplasm] + tRNA(Glu) [cytoplasm] -> AMP [cytoplasm] + diphosphate [cytoplasm] + Glu-tRNA(Glu) [cytoplasm]	0.019	0.094	0.054		0.003304	24.7635	0.01594	16.3533	0.003992	9.41086
r_0486	glyceraldehyde-3-phosphate dehydrogenase	glyceraldehyde 3-phosphate [cytoplasm] + NAD [cytoplasm] + phosphate [cytoplasm] <=> 1,3-bisphospho-D-glycerate [cytoplasm] + H+ [cytoplasm] + NADH [cytoplasm]	192.22	191.744	191.207		0.262529	0.13656	0.703024	0.367679	0.131702	0.068814
r_0489	glycerol-3-phosphatase	glycerol 3-phosphate [cytoplasm] + H2O [cytoplasm] -> glycerol [cytoplasm] + phosphate [cytoplasm]	7.086	7.842	7.813		0.239908	3.40179	0.708327	9.2895	0.131581	1.68476
r_0491	glycerol-3-phosphate dehydrogenase (NAD)	dihydroxyacetone phosphate [cytoplasm] + H+ [cytoplasm] + NADH [cytoplasm] -> glycerol 3-phosphate [cytoplasm] + NAD [cytoplasm]	4.47	2.396	3.898		0.390305	8.03003	0.648319	17.5304	0.363719	8.11975
r_0492	glycerol-3-phosphate dehydrogenase (NAD)	dihydroxyacetone phosphate [mitochondrion] + H+ [mitochondrion] + NADH [mitochondrion] -> glycerol 3-phosphate [mitochondrion] + NAD [mitochondrion]	2.714	5.004	3.9		0.338564	15.4466	0.715684	18.2257	0.376521	11.3047
r_0510	r_0510	H2O [cytoplasm] + UDP-D-glucose [cytoplasm] -> glycogen [cytoplasm] + H+ [cytoplasm] + UDP [cytoplasm]	0	0	0.016
r_0512	glycyl-tRNA synthetase	ATP [cytoplasm] + L-glycine [cytoplasm] + tRNA(Gly) [cytoplasm] -> AMP [cytoplasm] + diphosphate [cytoplasm] + Gly-tRNA(Gly) [cytoplasm]	0.018	0.091	0.052		0.00318	24.7635	0.015339	16.3533	0.003841	9.41086
r_0533	hexokinase (D-fructose:ATP)	ATP [cytoplasm] + D-fructose [cytoplasm] -> ADP [cytoplasm] + D-fructose 6-phosphate [cytoplasm] + H+ [cytoplasm]	38.543	41.412	40.551		1.40677	3.53538	1.30503	3.01459	0.42481	1.03421
r_0534	hexokinase (D-glucose:ATP)	ATP [cytoplasm] + D-glucose [cytoplasm] -> ADP [cytoplasm] + D-glucose 6-phosphate [cytoplasm] + H+ [cytoplasm]	61.457	58.588	59.449		1.40677	2.33649	1.30503	2.30126	0.42481	0.720943
r_0539	histidyl-tRNA synthetase	ATP [cytoplasm] + L-histidine [cytoplasm] + tRNA(His) [cytoplasm] -> AMP [cytoplasm] + diphosphate [cytoplasm] + His-tRNA(His) [cytoplasm]	0.004	0.021	0.012		0.000726	24.7635	0.003502	16.3533	0.000877	9.41086
r_0542	homoacontinate hydratase	but-1-ene-1,2,4-tricarboxylic acid [mitochondrion] + H2O [mitochondrion] <=> homoisocitrate [mitochondrion]	0.004	0.006	0.011		0.00118	71.4911	0.002717	50.1003	0.000301	15.0119
r_0545	homoisocitrate dehydrogenase	homoisocitrate [mitochondrion] + NAD [mitochondrion] -> 2-oxoadipic acid [mitochondrion] + carbon dioxide [mitochondrion] + H+ [mitochondrion] + NADH [mitochondrion]	0.004	0.006	0.011		0.00118	71.4911	0.002717	50.1003	0.000301	15.0119
r_0546	homoserine dehydrogenase (NADH)	H+ [cytoplasm] + L-aspartate 4-semialdehyde [cytoplasm] + NADH [cytoplasm] -> L-homoserine [cytoplasm] + NAD [cytoplasm]	0.001	0.012	0.02		0.002236	89.6998	0.005116	50.0728	0.000641	14.7105
r_0548	homoserine kinase	ATP [cytoplasm] + L-homoserine [cytoplasm] -> ADP [cytoplasm] + H+ [cytoplasm] + O-phospho-L-homoserine [cytoplasm]	0.008	0.012	0.021		0.002272	71.4882	0.00523	50.0919	0.000579	15.0084
r_0553	hydroxyacylglutathione hydrolase	(R)-S-lactoylglutathione [cytoplasm] + H2O [cytoplasm] -> (R)-lactate [cytoplasm] + glutathione [cytoplasm] + H+ [cytoplasm]	0.199	0.221	0.259		0.008425	4.18224	0.014933	6.82369	0.004064	1.56042
r_0558	hydroxymethylglutaryl CoA reductase	3-hydroxy-3-methylglutaryl-CoA [cytoplasm] + 2 H+ [cytoplasm] + 2 NADPH [cytoplasm] -> (R)-mevalonate [cytoplasm] + coenzyme A [cytoplasm] + 2 NADP(+) [cytoplasm]	0	0.065	0.035		0.000113	424.82	0.027641	38.1262	0.006585	16.2635
r_0559	hydroxymethylglutaryl CoA synthase	acetoacetyl-CoA [cytoplasm] + acetyl-CoA [cytoplasm] + H2O [cytoplasm] -> 3-hydroxy-3-methylglutaryl-CoA [cytoplasm] + coenzyme A [cytoplasm] + H+ [cytoplasm]	0	0.065	0.035				0.027641	38.1262	0.006585	16.2635
r_0568	inorganic diphosphatase	diphosphate [cytoplasm] + H2O [cytoplasm] -> H+ [cytoplasm] + 2 phosphate [cytoplasm]	0.425	1.651	1.537		0.031726	8.90297	0.196835	11.5287	0.058969	4.78946
r_0658	isocitrate dehydrogenase (NAD+)	isocitrate [mitochondrion] + NAD [mitochondrion] -> 2-oxoglutarate [mitochondrion] + carbon dioxide [mitochondrion] + NADH [mitochondrion]	1.209	2.444	1.646		0.047049	3.87923	0.178732	7.38341	0.021009	1.23173
r_0659	isocitrate dehydrogenase (NADP)	isocitrate [cytoplasm] + NADP(+) [cytoplasm] <=> 2-oxoglutarate [cytoplasm] + carbon dioxide [cytoplasm] + NADPH [cytoplasm]	-1.646	-0.917	-0.727		0.115891	6.99601	0.046126	5.10271	0.015251	2.08697
r_0665	isoleucyl-tRNA synthetase	ATP [cytoplasm] + L-isoleucine [cytoplasm] + tRNA(Ile) [cytoplasm] -> AMP [cytoplasm] + diphosphate [cytoplasm] + Ile-tRNA(Ile) [cytoplasm]	0.012	0.06	0.035		0.00211	24.7635	0.010178	16.3533	0.002549	9.41086
r_0669	ketol-acid reductoisomerase (2-aceto-2-hydroxybutanoate)	(S)-2-acetyl-2-hydroxybutanoate [mitochondrion] + H+ [mitochondrion] + NADPH [mitochondrion] -> (2R,3R)-2,3-dihydroxy-3-methylpentanoate [mitochondrion] + NADP(+) [mitochondrion]	0.005	0.007	0.011		0.000764	17.3578	0.001566	21.0877	0.000146	2.66787
r_0678	L-aminoadipate-semialdehyde dehydrogenase (NADPH)	ATP [cytoplasm] + H+ [cytoplasm] + L-2-aminoadipate [cytoplasm] + NADPH [cytoplasm] -> AMP [cytoplasm] + diphosphate [cytoplasm] + L-allysine [cytoplasm] + NADP(+) [cytoplasm]	0.004	0.006	0.011		0.00118	71.4911	0.002717	50.1003	0.000301	15.0119
r_0689	L-serine deaminase	L-serine [cytoplasm] -> ammonium [cytoplasm] + pyruvate [cytoplasm]	0.004	0.004	0.588		0.000441	7.81939	0.000887	13.6592	0.000265	3.75466
r_0692	L-threonine deaminase	L-threonine [cytoplasm] -> 2-oxobutanoate [cytoplasm] + ammonium [cytoplasm]	0.005	0.007	0.011		0.000739	16.9228	0.001506	20.6237	0.000141	2.60883
r_0697	lactoylglutathione lyase	glutathione [cytoplasm] + methylglyoxal [cytoplasm] -> (R)-S-lactoylglutathione [cytoplasm]	0.199	0.221	0.259		0.008425	4.18224	0.014933	6.82369	0.004064	1.56042
r_0701	leucyl-tRNA synthetase	ATP [cytoplasm] + L-leucine [cytoplasm] + tRNA(Leu) [cytoplasm] -> AMP [cytoplasm] + diphosphate [cytoplasm] + Leu-tRNA(Leu) [cytoplasm]	0.019	0.093	0.053		0.003246	24.7635	0.015657	16.3533	0.003921	9.41086
r_0711	lysyl-tRNA synthetase	ATP [cytoplasm] + L-lysine [cytoplasm] + tRNA(Lys) [cytoplasm] -> AMP [cytoplasm] + diphosphate [cytoplasm] + Lys-tRNA(Lys) [cytoplasm]	0.018	0.089	0.052		0.003134	24.7635	0.015119	16.3533	0.003786	9.41086
r_0713	malate dehydrogenase	(S)-malate [mitochondrion] + NAD [mitochondrion] <=> H+ [mitochondrion] + NADH [mitochondrion] + oxaloacetate [mitochondrion]	0.494	2.073	1.39		0.023155	4.66799	0.183129	8.86043	0.023635	1.65258
r_0714	malate dehydrogenase, cytoplasmic	(S)-malate [cytoplasm] + NAD [cytoplasm] <=> H+ [cytoplasm] + NADH [cytoplasm] + oxaloacetate [cytoplasm]	-0.598	-6.285	-1.846		0.028991	4.83151	0.67328	10.6727	0.027012	1.45043
r_0718	malic enzyme (NAD)	(S)-malate [mitochondrion] + NAD [mitochondrion] -> carbon dioxide [mitochondrion] + NADH [mitochondrion] + pyruvate [mitochondrion]	0.083	0.065	0.071		0.014738	25.5555	0.010275	20.9113	0.006409	13.846
r_0719	malic enzyme (NADP)	(S)-malate [mitochondrion] + NADP(+) [mitochondrion] -> carbon dioxide [mitochondrion] + NADPH [mitochondrion] + pyruvate [mitochondrion]	0.015	0.016	0.021		0.015139	37.6071	0.010105	27.738	0.006184	21.4132
r_0722	mannose-1-phosphate guanylyltransferase	D-mannose 1-phosphate [cytoplasm] + GTP [cytoplasm] + H+ [cytoplasm] -> diphosphate [cytoplasm] + GDP-alpha-D-mannose [cytoplasm]	0	0	0.038
r_0723	mannose-6-phosphate isomerase	D-mannose 6-phosphate [cytoplasm] <=> D-fructose 6-phosphate [cytoplasm]	0	0	-0.038
r_0729	methionyl-tRNA synthetase	ATP [cytoplasm] + L-methionine [cytoplasm] + tRNA(Met) [cytoplasm] -> AMP [cytoplasm] + diphosphate [cytoplasm] + Met-tRNA(Met) [cytoplasm]	0.003	0.016	0.009		0.000555	24.7635	0.002676	16.3533	0.00067	9.41086
r_0800	nucleoside diphosphate kinase	ATP [cytoplasm] + GDP [cytoplasm] -> ADP [cytoplasm] + GTP [cytoplasm]	0.001	0.001	0.041		0.000273	71.4863	0.00063	50.0861	7e-05	15.0061
r_0811	nucleoside-diphosphate kinase (ATP:UDP)	ATP [cytoplasm] + UDP [cytoplasm] -> ADP [cytoplasm] + UTP [cytoplasm]	0	0	0.075		6e-06	148.943
r_0819	ornithine transaminase	2-oxoglutarate [cytoplasm] + ornithine [cytoplasm] -> L-glutamate [cytoplasm] + L-glutamic 5-semialdehyde [cytoplasm]	0.025	0.035	0.04		0.000646	13.0873	0.00636	25.5182	0.001193	6.49634
r_0852	phenylalanyl-tRNA synthetase	ATP [cytoplasm] + L-phenylalanine [cytoplasm] + tRNA(Phe) [cytoplasm] -> AMP [cytoplasm] + diphosphate [cytoplasm] + Phe-tRNA(Phe) [cytoplasm]	0.008	0.042	0.024		0.001466	24.7635	0.007074	16.3533	0.001772	9.41086
r_0854	phenylpyruvate decarboxylase	H+ [cytoplasm] + keto-phenylpyruvate [cytoplasm] -> carbon dioxide [cytoplasm] + phenylacetaldehyde [cytoplasm]	0.161	0.668	0.39		0.004933	3.07179	0.066047	9.69604	0.013555	3.49698
r_0886	r_0886	ATP [cytoplasm] + D-fructose 6-phosphate [cytoplasm] -> ADP [cytoplasm] + D-fructose 1,6-bisphosphate [cytoplasm] + H+ [cytoplasm]	99.349	99.615	99.538		0.037836	0.038097	0.073886	0.074278	0.010106	0.010137
r_0887	r_0887	ATP [cytoplasm] + sedoheptulose 7-phosphate [cytoplasm] -> ADP [cytoplasm] + H+ [cytoplasm] + sedoheptulose 1,7-bisphosphate [cytoplasm]	0.343	0.262	0.195		0.018921	5.54527	0.03675	13.9431	0.005081	3.30634
r_0888	phosphoglucomutase	D-glucose 6-phosphate [cytoplasm] <=> D-glucose 1-phosphate [cytoplasm]	0	0	0.075		6e-06	148.943
r_0889	phosphogluconate dehydrogenase	6-phospho-D-gluconate [cytoplasm] + NADP(+) [cytoplasm] -> carbon dioxide [cytoplasm] + D-ribulose 5-phosphate [cytoplasm] + NADPH [cytoplasm]	0.867	0.093	0.191		0.05347	6.18616	0.069806	64.0661	0.008579	11.4294
r_0891	phosphoglycerate dehydrogenase	3-phosphonato-D-glycerate(3-) [cytoplasm] + NAD [cytoplasm] -> 3-phospho-hydroxypyruvate [cytoplasm] + H+ [cytoplasm] + NADH [cytoplasm]	0.005	0.008	0.6		0.001391	71.4905	0.003202	50.0986	0.000355	15.0112
r_0892	phosphoglycerate kinase	1,3-bisphospho-D-glycerate [cytoplasm] + ADP [cytoplasm] <=> 3-phosphonato-D-glycerate(3-) [cytoplasm] + ATP [cytoplasm]	192.22	191.744	191.207		0.262529	0.13656	0.703024	0.367679	0.131702	0.068814
r_0893	phosphoglycerate mutase	3-phosphonato-D-glycerate(3-) [cytoplasm] <=> 2-phospho-D-glyceric acid [cytoplasm]	192.157	191.686	190.603		0.262428	0.136509	0.703705	0.368047	0.131667	0.068797
r_0902	phosphomannomutase	D-mannose 1-phosphate [cytoplasm] <=> D-mannose 6-phosphate [cytoplasm]	0	0	-0.038
r_0917	phosphoserine phosphatase (L-serine)	3-phospho-serine [cytoplasm] + H2O [cytoplasm] -> L-serine [cytoplasm] + phosphate [cytoplasm]	0.005	0.008	0.6		0.001391	71.4905	0.003202	50.0986	0.000355	15.0112
r_0918	phosphoserine transaminase	3-phospho-hydroxypyruvate [cytoplasm] + L-glutamate [cytoplasm] -> 2-oxoglutarate [cytoplasm] + 3-phospho-serine [cytoplasm]	0.005	0.008	0.6		0.001391	71.4905	0.003202	50.0986	0.000355	15.0112
r_0938	prephenate dehydratase	H+ [cytoplasm] + prephenate [cytoplasm] -> carbon dioxide [cytoplasm] + H2O [cytoplasm] + keto-phenylpyruvate [cytoplasm]	0.161	0.672	0.393		0.004807	3.02247	0.066402	9.74966	0.013375	3.46797
r_0941	prolyl-tRNA synthetase	ATP [cytoplasm] + L-proline [cytoplasm] + tRNA(Pro) [cytoplasm] -> AMP [cytoplasm] + diphosphate [cytoplasm] + H+ [cytoplasm] + Pro-tRNA(Pro) [cytoplasm]	0.01	0.051	0.03		0.001803	24.7635	0.008698	16.3533	0.002178	9.41086
r_0957	pyrroline-5-carboxylate reductase	1-pyrroline-5-carboxylate [cytoplasm] + 2 H+ [cytoplasm] + NADPH [cytoplasm] -> L-proline [cytoplasm] + NADP(+) [cytoplasm]	0.091	0.133	0.127		0.006254	7.22244	0.009062	6.81082	0.002463	2.07991
r_0958	pyruvate carboxylase	ATP [cytoplasm] + bicarbonate [cytoplasm] + pyruvate [cytoplasm] -> ADP [cytoplasm] + H+ [cytoplasm] + oxaloacetate [cytoplasm] + phosphate [cytoplasm]	0.609	6.322	1.886		0.030857	5.14731	0.669584	10.5931	0.026232	1.40929
r_0959	pyruvate decarboxylase	H+ [cytoplasm] + pyruvate [cytoplasm] -> acetaldehyde [cytoplasm] + carbon dioxide [cytoplasm]	187.832	179.839	185.301		0.418277	0.222561	1.15946	0.64621	0.178569	0.096238
r_0960	pyruvate decarboxylase (acetoin-forming)	acetaldehyde [cytoplasm] + H+ [cytoplasm] + pyruvate [cytoplasm] -> (R)-acetoin [cytoplasm] + carbon dioxide [cytoplasm]	0.172	0.543	0.85		0.025378	15.5283	0.046226	8.5358	0.020618	2.42756
r_0961	pyruvate dehydrogenase	coenzyme A [mitochondrion] + NAD [mitochondrion] + pyruvate [mitochondrion] -> acetyl-CoA [mitochondrion] + carbon dioxide [mitochondrion] + NADH [mitochondrion]	1.373	2.495	1.428		0.046073	3.34973	0.240812	9.73788	0.036482	2.46682
r_0962	pyruvate kinase	ADP [cytoplasm] + H+ [cytoplasm] + phosphoenolpyruvate [cytoplasm] -> ATP [cytoplasm] + pyruvate [cytoplasm]	191.828	190.327	189.807		0.269125	0.140226	0.725118	0.381978	0.137956	0.072375
r_0982	ribose-5-phosphate isomerase	D-ribulose 5-phosphate [cytoplasm] <=> ribose-5-phosphate [cytoplasm]	0.345	0.265	0.199		0.01892	5.53638	0.03714	13.9959	0.005025	3.25633
r_0984	ribulose 5-phosphate 3-epimerase	D-ribulose 5-phosphate [cytoplasm] <=> D-xylulose 5-phosphate [cytoplasm]	0.522	-0.161	-0.008		0.034603	6.62131	0.044646	28.5454	0.007481	9.43816
r_0988	saccharopine dehydrogenase (NAD, L-lysine forming)	H2O [cytoplasm] + L-saccharopine [cytoplasm] + NAD [cytoplasm] -> 2-oxoglutarate [cytoplasm] + H+ [cytoplasm] + L-lysine [cytoplasm] + NADH [cytoplasm]	0.004	0.006	0.011		0.00118	71.4911	0.002717	50.1003	0.000301	15.0119
r_0989	saccharopine dehydrogenase (NADP, L-glutamate forming)	H+ [cytoplasm] + L-allysine [cytoplasm] + L-glutamate [cytoplasm] + NADPH [cytoplasm] -> H2O [cytoplasm] + L-saccharopine [cytoplasm] + NADP(+) [cytoplasm]	0.004	0.006	0.011		0.00118	71.4911	0.002717	50.1003	0.000301	15.0119
r_0990	sedoheptulose 1,7-bisphosphate D-glyceraldehyde-3-phosphate-lyase	sedoheptulose 1,7-bisphosphate [cytoplasm] <=> D-erythrose 4-phosphate [cytoplasm] + dihydroxyacetone phosphate [cytoplasm]	0.343	0.262	0.195		0.018921	5.54527	0.03675	13.9431	0.005081	3.30634
r_0995	seryl-tRNA synthetase	ATP [cytoplasm] + L-serine [cytoplasm] + tRNA(Ser) [cytoplasm] -> AMP [cytoplasm] + diphosphate [cytoplasm] + Ser-tRNA(Ser) [cytoplasm]	0.012	0.058	0.033		0.00203	24.7635	0.009791	16.3533	0.002452	9.41086
r_0996	shikimate dehydrogenase	3-dehydroshikimate [cytoplasm] + H+ [cytoplasm] + NADPH [cytoplasm] -> NADP(+) [cytoplasm] + shikimate [cytoplasm]	0.163	0.677	0.398		0.004713	2.94942	0.066695	9.7573	0.013272	3.43317
r_0997	shikimate kinase	ATP [cytoplasm] + shikimate [cytoplasm] -> 3-phosphoshikimic acid [cytoplasm] + ADP [cytoplasm] + H+ [cytoplasm]	0.163	0.677	0.398		0.004713	2.94942	0.066695	9.7573	0.013272	3.43317
r_1000	fumarate reductase (FMN)	FMNH2 [cytoplasm] + fumarate [cytoplasm] <=> FMN [cytoplasm] + succinate [cytoplasm]	0	4.123	0.375		0.011147	171.954	0.558262	13.4284	0.036056	10.0876
r_1023	succinate-semialdehyde dehydrogenase (NADP)	H2O [cytoplasm] + NADP(+) [cytoplasm] + succinic semialdehyde [cytoplasm] -> 2 H+ [cytoplasm] + NADPH [cytoplasm] + succinate [cytoplasm]	0.425	1.957	1.288		0.017486	4.18957	0.180887	9.25924	0.023451	1.75791
r_1041	threonine synthase	H2O [cytoplasm] + O-phospho-L-homoserine [cytoplasm] -> L-threonine [cytoplasm] + phosphate [cytoplasm]	0.008	0.012	0.021		0.002272	71.4882	0.00523	50.0919	0.000579	15.0084
r_1042	threonyl-tRNA synthetase	ATP [cytoplasm] + L-threonine [cytoplasm] + tRNA(Thr) [cytoplasm] -> AMP [cytoplasm] + diphosphate [cytoplasm] + Thr-tRNA(Thr) [cytoplasm]	0.012	0.06	0.034		0.002095	24.7635	0.010108	16.3533	0.002531	9.41086
r_1049	transketolase 1	D-xylulose 5-phosphate [cytoplasm] + ribose-5-phosphate [cytoplasm] <=> glyceraldehyde 3-phosphate [cytoplasm] + sedoheptulose 7-phosphate [cytoplasm]	0.343	0.262	0.195		0.018921	5.54527	0.03675	13.9431	0.005081	3.30634
r_1050	transketolase 2	D-erythrose 4-phosphate [cytoplasm] + D-xylulose 5-phosphate [cytoplasm] <=> D-fructose 6-phosphate [cytoplasm] + glyceraldehyde 3-phosphate [cytoplasm]	0.179	-0.406	-0.203		0.015869	8.74771	0.043246	10.2974	0.0095	4.07849
r_1054	triose-phosphate isomerase	dihydroxyacetone phosphate [cytoplasm] <=> glyceraldehyde 3-phosphate [cytoplasm]	92.339	92.028	91.67		0.259264	0.280576	0.701591	0.763506	0.130458	0.14215
r_1066	tyrosyl-tRNA synthetase	ATP [cytoplasm] + L-tyrosine [cytoplasm] + tRNA(Tyr) [cytoplasm] -> AMP [cytoplasm] + diphosphate [cytoplasm] + Tyr-tRNA(Tyr) [cytoplasm]	0.006	0.032	0.018		0.001117	24.7635	0.005387	16.3533	0.001349	9.41086
r_1075	urea carboxylase	ATP [cytoplasm] + bicarbonate [cytoplasm] + urea [cytoplasm] -> ADP [cytoplasm] + H+ [cytoplasm] + phosphate [cytoplasm] + urea-1-carboxylic acid [cytoplasm]	0.026	0.031	0.04		0.000645	13.0813	0.007726	33.4482	0.001193	6.49704
r_1084	UTP-glucose-1-phosphate uridylyltransferase	D-glucose 1-phosphate [cytoplasm] + H+ [cytoplasm] + UTP [cytoplasm] <=> diphosphate [cytoplasm] + UDP-D-glucose [cytoplasm]	0	0	0.075		6e-06	148.943
r_1087	valine transaminase	2-oxoglutarate [cytoplasm] + L-valine [cytoplasm] <=> 3-methyl-2-oxobutanoate [cytoplasm] + L-glutamate [cytoplasm]	0.1	0.085	0.084		0.00346	3.42781	0.005141	5.99424	0.001751	2.21694
r_1088	valine transaminase, mitochondiral	2-oxoglutarate [mitochondrion] + L-valine [mitochondrion] <=> 3-methyl-2-oxobutanoate [mitochondrion] + L-glutamate [mitochondrion]	-0.101	-0.089	-0.09		0.00347	3.54437	0.005764	6.73614	0.001862	2.47697
r_1089	valyl-tRNA synthetase	ATP [cytoplasm] + L-valine [cytoplasm] + tRNA(Val) [cytoplasm] -> AMP [cytoplasm] + diphosphate [cytoplasm] + Val-tRNA(Val) [cytoplasm]	0.017	0.083	0.048		0.002897	24.7635	0.013975	16.3533	0.0035	9.41086
r_1096	(R)-mevalonate transport	(R)-mevalonate [extracellular] <=> (R)-mevalonate [cytoplasm]	0	-0.065	-0.035		0.000113	424.82	0.027641	38.1262	0.006585	16.2635
r_1097	(R,R)-butanediol transport	(R,R)-2,3-butanediol [cytoplasm] <=> (R,R)-2,3-butanediol [extracellular]	0.172	0.543	0.85		0.025378	15.5283	0.046226	8.5358	0.020618	2.42756
r_1099	2-oxoadipate and 2-oxoglutarate transport	2-oxoadipic acid [mitochondrion] + 2-oxoglutarate [cytoplasm] <=> 2-oxoadipic acid [cytoplasm] + 2-oxoglutarate [mitochondrion]	0.004	0.006	0.011		0.00118	71.4911	0.002717	50.1003	0.000301	15.0119
r_1106	acetate transport	acetate [cytoplasm] <=> acetate [extracellular]	0	-0.466	-0.714		3.1e-05	427.19	0.04595	9.0909	0.041392	5.83946
r_1107	acetic ester transport	ethyl acetate [cytoplasm] -> ethyl acetate [extracellular]	0.145	0.173	0.193		0.016271	10.6424	0.010271	5.9679	0.005686	2.91911
r_1112	AKG transporter, mitochonrial	2-oxoglutarate [cytoplasm] + citrate [mitochondrion] <=> 2-oxoglutarate [mitochondrion] + citrate [cytoplasm]	-1.646	-0.917	-0.73		0.115888	6.99575	0.046126	5.10271	0.015251	2.08697
r_1115	ammonia transport	ammonium [extracellular] <=> ammonium [cytoplasm]	0.002	0.043	0.067		0.019965	57.4377	0.04393	88.2365	0.002679	65.8003
r_1120	carnithine-acetylcarnithine carrier	(R)-carnitine [mitochondrion] + O-acetylcarnitine [cytoplasm] -> (R)-carnitine [cytoplasm] + O-acetylcarnitine [mitochondrion]	0	0.086	0.383				0.083333	89.8236	0.033243	9.31645
r_1128	citrate transport	citrate [cytoplasm] + isocitrate [mitochondrion] <=> citrate [mitochondrion] + isocitrate [cytoplasm]	-1.646	-0.917	-0.73		0.115888	6.99575	0.046126	5.10271	0.015251	2.08697
r_1134	D-fructose transport	D-fructose [extracellular] + H+ [extracellular] -> D-fructose [cytoplasm] + H+ [cytoplasm]	38.543	41.412	40.551		1.40677	3.53538	1.30503	3.01459	0.42481	1.03421
r_1136	D-lactate transport	(R)-lactate [extracellular] + H+ [extracellular] <=> (R)-lactate [cytoplasm] + H+ [cytoplasm]	-0.199	-0.221	-0.259		0.008425	4.18224	0.014933	6.82369	0.004064	1.56042
r_1166	glucose transport	D-glucose [extracellular] -> D-glucose [cytoplasm]	61.457	58.588	59.449		1.40677	2.33649	1.30503	2.30126	0.42481	0.720943
r_1172	glycerol transport via channel	glycerol [cytoplasm] -> glycerol [extracellular]	7.086	7.842	7.813		0.239908	3.40179	0.708327	9.2895	0.131581	1.68476
r_1173	glycine transport	H+ [extracellular] + L-glycine [extracellular] <=> H+ [cytoplasm] + L-glycine [cytoplasm]	0.017	0.086	0.046		0.002416	14.9517	0.015304	16.28	0.004234	9.40502
r_1180	isoamyl acetate transport	isoamyl acetate [cytoplasm] -> isoamyl acetate [extracellular]	0.022	0.012	0.013		0.001356	6.32878	0.00062	5.3282	0.000186	1.424
r_1183	L-alanine transport	H+ [extracellular] + L-alanine [extracellular] <=> H+ [cytoplasm] + L-alanine [cytoplasm]	0.028	0.136	0.076		0.003818	14.9517	0.024183	16.28	0.00669	9.40502
r_1184	L-arganine transport	H+ [extracellular] + L-arginine [extracellular] <=> H+ [cytoplasm] + L-arginine [cytoplasm]	0.036	0.086	0.069		0.002106	17.5056	0.012629	16.4358	0.001777	4.33774
r_1186	L-asparagine transport	H+ [extracellular] + L-asparagine [extracellular] <=> H+ [cytoplasm] + L-asparagine [cytoplasm]	0.006	0.03	0.016		0.000846	14.9517	0.005358	16.28	0.001482	9.40502
r_1190	L-aspartate transport	H+ [extracellular] + L-aspartate [extracellular] <=> H+ [cytoplasm] + L-aspartate [cytoplasm]	0.018	0.088	0.047		0.002476	14.9517	0.015682	16.28	0.004338	9.40502
r_1194	L-glutamate transport	L-glutamate [cytoplasm] -> L-glutamate [mitochondrion]	0.101	0.089	0.09		0.003478	3.55178	0.005764	6.73614	0.001862	2.47697
r_1196	L-glutamate transport	H+ [extracellular] + L-glutamate [extracellular] <=> H+ [cytoplasm] + L-glutamate [cytoplasm]	0.018	0.09	0.048		0.002511	14.9517	0.015906	16.28	0.0044	9.40502
r_1199	L-glutamine transport	H+ [extracellular] + L-glutamine [extracellular] <=> H+ [cytoplasm] + L-glutamine [cytoplasm]	0.006	0.031	0.017		0.000877	14.9517	0.005554	16.28	0.001536	9.40502
r_1201	L-histidine transport	H+ [extracellular] + L-histidine [extracellular] <=> H+ [cytoplasm] + L-histidine [cytoplasm]	0.003	0.019	0.009		0.000519	20.373	0.003431	17.0163	0.000928	10.4803
r_1205	L-isoleucine transport	H+ [extracellular] + L-isoleucine [extracellular] <=> H+ [cytoplasm] + L-isoleucine [cytoplasm]	0.012	0.057	0.03		0.001603	14.9517	0.010156	16.28	0.002809	9.40502
r_1211	L-leucine transport	H+ [extracellular] + L-leucine [extracellular] <=> H+ [cytoplasm] + L-leucine [cytoplasm]	0.018	0.088	0.047		0.002466	14.9517	0.015624	16.28	0.004322	9.40502
r_1213	L-lysine transport	H+ [extracellular] + L-lysine [extracellular] <=> H+ [cytoplasm] + L-lysine [cytoplasm]	0.014	0.082	0.04		0.002242	20.3732	0.01481	17.0163	0.004006	10.4803
r_1214	L-methionine transport	H+ [extracellular] + L-methionine [extracellular] <=> H+ [cytoplasm] + L-methionine [cytoplasm]	0.003	0.015	0.008		0.000422	14.9517	0.00267	16.28	0.000739	9.40502
r_1215	L-phenylalanine transport	H+ [extracellular] + L-phenylalanine [extracellular] <=> H+ [cytoplasm] + L-phenylalanine [cytoplasm]	0.008	0.04	0.021		0.001114	14.9517	0.007059	16.28	0.001953	9.40502
r_1216	L-proline transport	H+ [extracellular] + L-proline [extracellular] <=> H+ [cytoplasm] + L-proline [cytoplasm]	-0.08	-0.081	-0.098		0.005202	6.55963	0.005303	6.64119	0.002288	2.4025
r_1217	L-serine transport	H+ [extracellular] + L-serine [extracellular] <=> H+ [cytoplasm] + L-serine [cytoplasm]	0.011	0.055	0.029		0.001542	14.9524	0.00977	16.2806	0.002703	9.40502
r_1218	L-threonine transport	H+ [extracellular] + L-threonine [extracellular] <=> H+ [cytoplasm] + L-threonine [cytoplasm]	0.012	0.057	0.03		0.001592	14.9517	0.010087	16.28	0.00279	9.40502
r_1223	L-tyrosine transport	H+ [extracellular] + L-tyrosine [extracellular] <=> H+ [cytoplasm] + L-tyrosine [cytoplasm]	0.006	0.03	0.016		0.000849	14.9517	0.005375	16.28	0.001487	9.40502
r_1224	L-valine transport	H+ [extracellular] + L-valine [extracellular] <=> H+ [cytoplasm] + L-valine [cytoplasm]	0.016	0.079	0.042		0.002202	14.9517	0.013945	16.28	0.003858	9.40502
r_1277	water diffusion	H2O [extracellular] <=> H2O [cytoplasm]	0.458	-5.566	-1.365		0.058021	11.8392	0.487582	8.90222	0.114243	11.9277
r_1546	(R)-lactate exchange	(R)-lactate [extracellular] ->	0.199	0.221	0.259		0.008425	4.18224	0.014933	6.82369	0.004064	1.56042
r_1547	(R)-mevalonate exchange	(R)-mevalonate [extracellular] ->	0	0.065	0.035		0.000113	424.82	0.027641	38.1262	0.006585	16.2635
r_1549	(R,R)-2,3-butanediol exchange	(R,R)-2,3-butanediol [extracellular] ->	0.172	0.543	0.85		0.025378	15.5283	0.046226	8.5358	0.020618	2.42756
r_1572	2-isopropylmalate exchange	2-isopropylmalate [extracellular] ->	0.121	0	0		0.048409	40.1111	7e-06	152.078	3e-06	95.2321
r_1573	2-isopropylmalate transport	2-isopropylmalate [cytoplasm] <=> 2-isopropylmalate [extracellular]	0.121	0	0		0.048409	40.1111	7e-06	152.078	3e-06	95.2321
r_1574	2-isopropylmalate transport	2-isopropylmalate [cytoplasm] <=> 2-isopropylmalate [mitochondrion]	-0.872	-0.5	-0.408		0.058668	6.68449	0.024751	5.01565	0.007969	1.97476
r_1583	2-methylpropanal transport	isobutyraldehyde [cytoplasm] <=> isobutyraldehyde [mitochondrion]	0	0.044	0.034		0.013889	39.2153	0.01056	23.7351	0.006795	17.9213
r_1585	2-oxobutanoate transporter	2-oxobutanoate [cytoplasm] <=> 2-oxobutanoate [mitochondrion]	0.005	0.007	0.011		0.000764	17.3578	0.001566	21.0877	0.000146	2.66787
r_1589	2-phenylethanol exchange	2-phenylethanol [extracellular] ->	0.158	0.659	0.383		0.004861	3.08359	0.066336	9.87871	0.013709	3.59941
r_1590	2-phenylethanol transport	2-phenylethanol [extracellular] <=> 2-phenylethanol [cytoplasm]	-0.158	-0.659	-0.383		0.004861	3.08359	0.066336	9.87871	0.013709	3.59941
r_1591	2-phenylethanol transport	2-phenylethanol [mitochondrion] <=> 2-phenylethanol [cytoplasm]	0.021	0.243	0.232		0.014293	25.118	0.087632	29.6252	0.034987	16.8617
r_1596	3-methyl-2-oxopentanoate transport	(S)-3-methyl-2-oxopentanoate [cytoplasm] <=> (S)-3-methyl-2-oxopentanoate [mitochondrion]	-0.005	-0.007	-0.011		0.000761	17.2834	0.001566	21.0877	0.000146	2.66787
r_1600	3-methylbutanal transport	3-methylbutanal [cytoplasm] <=> 3-methylbutanal [mitochondrion]	0.114	0.252	0.151		0.088868	29.2057	0.052339	24.1556	0.036518	18.8823
r_1632	acetaldehyde transport	acetaldehyde [mitochondrion] <=> acetaldehyde [cytoplasm]	0	-0.629	-0.068		0.346679	62.1586	0.740926	29.2374	0.352226	39.2795
r_1634	acetate exchange	acetate [extracellular] ->	0	-0.466	-0.714		3.1e-05	427.19	0.04595	9.0909	0.041392	5.83946
r_1654	ammonium exchange	ammonium [extracellular] <=>	-0.002	-0.043	-0.067		0.019965	57.4377	0.04393	88.2365	0.002679	65.8003
r_1663	bicarbonate exchange	bicarbonate [extracellular] ->	0	0	0.037
r_1667	bicarbonate formation	carbon dioxide [cytoplasm] + H2O [cytoplasm] <=> bicarbonate [cytoplasm] + H+ [cytoplasm]	0.636	6.35	1.934		0.031028	5.13345	0.667763	10.5258	0.025901	1.37794
r_1668	bicarbonate formation	carbon dioxide [extracellular] + H2O [extracellular] <=> bicarbonate [extracellular] + H+ [extracellular]	0	0	0.037
r_1672	carbon dioxide exchange	carbon dioxide [extracellular] ->	193.657	184.242	190.878		0.233123	0.120362	1.24544	0.679114	0.108885	0.056976
r_1696	CO2 transport	carbon dioxide [cytoplasm] <=> carbon dioxide [mitochondrion]	-4.598	-6.247	-4.163		0.206557	4.48054	0.400647	6.54219	0.049165	1.16938
r_1697	CO2 transport	carbon dioxide [cytoplasm] <=> carbon dioxide [extracellular]	193.657	184.242	190.915		0.233123	0.120362	1.24544	0.679114	0.108885	0.056976
r_1709	D-fructose exchange	D-fructose [extracellular] ->	-38.543	-41.412	-40.551		1.40677	3.53538	1.30503	3.01459	0.42481	1.03421
r_1714	D-glucose exchange	D-glucose [extracellular] <=>	-61.457	-58.588	-59.449		1.40677	2.33649	1.30503	2.30126	0.42481	0.720943
r_1746	dihydroxyacetone phosphate transport	dihydroxyacetone phosphate [mitochondrion] <=> dihydroxyacetone phosphate [cytoplasm]	-2.714	-5.004	-3.9		0.338564	15.4466	0.715684	18.2257	0.376521	11.3047
r_1748	dolichol phosphate transport	dolichyl phosphate [cytoplasm] <=> dolichyl phosphate [endoplasmic reticulum]	0	0	-0.038
r_1761	ethanol exchange	ethanol [extracellular] ->	187.333	179.139	184.24		0.426672	0.22764	1.15306	0.645199	0.193634	0.104947
r_1762	ethanol transport	ethanol [cytoplasm] <=> ethanol [extracellular]	187.333	179.139	184.24		0.426672	0.22764	1.15306	0.645199	0.193634	0.104947
r_1763	ethanol transport, mitochondrial	ethanol [cytoplasm] <=> ethanol [mitochondrion]	0	-0.629	-0.068		0.346679	62.1586	0.740926	29.2374	0.352226	39.2795
r_1765	ethyl acetate exchange	ethyl acetate [extracellular] ->	0.145	0.173	0.193		0.016271	10.6424	0.010271	5.9679	0.005686	2.91911
r_1808	glycerol exchange	glycerol [extracellular] ->	7.086	7.842	7.813		0.239908	3.40179	0.708327	9.2895	0.131581	1.68476
r_1809	glycerol-3-phosphate shuttle	glycerol 3-phosphate [cytoplasm] <=> glycerol 3-phosphate [mitochondrion]	-2.714	-5.004	-3.9		0.338564	15.4466	0.715684	18.2257	0.376521	11.3047
r_1810	glycine exchange	L-glycine [extracellular] ->	-0.017	-0.086	-0.046		0.002416	14.9517	0.015304	16.28	0.004234	9.40502
r_1824	H+ diffusion	H+ [extracellular] -> H+ [cytoplasm]	143.353	116.913	107.72		1.484	1.04322	2.91144	2.51818	0.863891	0.793221
r_1825	H+ diffusion	H+ [cytoplasm] <=> H+ [endoplasmic reticulum]	0	0	-0.038
r_1832	H+ exchange	H+ [extracellular] <=>	0.928	11.073	2.384		0.073382	7.45848	1.40285	12.8113	0.066569	2.66133
r_1838	homocitrate synthase	2-oxoglutarate [mitochondrion] + acetyl-CoA [mitochondrion] + H2O [mitochondrion] -> coenzyme A [mitochondrion] + H+ [mitochondrion] + homocitrate [mitochondrion]	0.004	0.006	0.011		0.00118	71.4911	0.002717	50.1003	0.000301	15.0119
r_1862	isoamyl acetate exchange	isoamyl acetate [extracellular] ->	0.022	0.012	0.013		0.001356	6.32878	0.00062	5.3282	0.000186	1.424
r_1863	isoamyl alcohol transport	isoamylol [cytoplasm] <=> isoamylol [extracellular]	0.737	0.483	0.394		0.029934	4.05102	0.024154	5.01068	0.007498	1.89956
r_1864	isoamyl alcohol transport	isoamylol [cytoplasm] <=> isoamylol [mitochondrion]	-0.114	-0.252	-0.151		0.088868	29.2057	0.052339	24.1556	0.036518	18.8823
r_1865	isoamylol exchange	isoamylol [extracellular] ->	0.737	0.483	0.394		0.029934	4.05102	0.024154	5.01068	0.007498	1.89956
r_1866	isobutanol exchange	isobutanol [extracellular] ->	0.1	0.084	0.078		0.003451	3.43858	0.005135	6.01607	0.001755	2.23387
r_1868	isobutyl alcohol transport	isobutanol [cytoplasm] <=> isobutanol [extracellular]	0.1	0.084	0.078		0.003451	3.43858	0.005135	6.01607	0.001755	2.23387
r_1869	isobutyl alcohol transport	isobutanol [cytoplasm] <=> isobutanol [mitochondrion]	0	-0.044	-0.034		0.013889	39.2153	0.01056	23.7351	0.006795	17.9213
r_1873	L-alanine exchange	L-alanine [extracellular] ->	-0.028	-0.136	-0.076		0.003818	14.9517	0.024183	16.28	0.00669	9.40502
r_1879	L-arginine exchange	L-arginine [extracellular] ->	-0.036	-0.086	-0.069		0.002106	17.5056	0.012629	16.4358	0.001777	4.33774
r_1880	L-asparagine exchange	L-asparagine [extracellular] ->	-0.006	-0.03	-0.016		0.000846	14.9517	0.005358	16.28	0.001482	9.40502
r_1881	L-aspartate exchange	L-aspartate [extracellular] ->	-0.018	-0.088	-0.047		0.002476	14.9517	0.015682	16.28	0.004338	9.40502
r_1887	L-glutamate 5-semialdehyde dehydratase	L-glutamic 5-semialdehyde [cytoplasm] <=> 1-pyrroline-5-carboxylate [cytoplasm] + H+ [cytoplasm] + H2O [cytoplasm]	0.091	0.133	0.127		0.006254	7.22244	0.009062	6.81082	0.002463	2.07991
r_1889	L-glutamate exchange	L-glutamate [extracellular] ->	-0.018	-0.09	-0.048		0.002511	14.9517	0.015906	16.28	0.0044	9.40502
r_1891	L-glutamine exchange	L-glutamine [extracellular] ->	-0.006	-0.031	-0.017		0.000877	14.9517	0.005554	16.28	0.001536	9.40502
r_1893	L-histidine exchange	L-histidine [extracellular] ->	-0.003	-0.019	-0.009		0.000519	20.373	0.003431	17.0163	0.000928	10.4803
r_1897	L-isoleucine exchange	L-isoleucine [extracellular] ->	-0.012	-0.057	-0.03		0.001603	14.9517	0.010156	16.28	0.002809	9.40502
r_1899	L-leucine exchange	L-leucine [extracellular] ->	-0.018	-0.088	-0.047		0.002466	14.9517	0.015624	16.28	0.004322	9.40502
r_1900	L-lysine exchange	L-lysine [extracellular] ->	-0.014	-0.082	-0.04		0.002242	20.3732	0.01481	17.0163	0.004006	10.4803
r_1902	L-methionine exchange	L-methionine [extracellular] ->	-0.003	-0.015	-0.008		0.000422	14.9517	0.00267	16.28	0.000739	9.40502
r_1903	L-phenylalanine exchange	L-phenylalanine [extracellular] ->	-0.008	-0.04	-0.021		0.001114	14.9517	0.007059	16.28	0.001953	9.40502
r_1904	L-proline exchange	L-proline [extracellular] ->	0.08	0.081	0.098		0.005202	6.55963	0.005303	6.64119	0.002288	2.4025
r_1906	L-serine exchange	L-serine [extracellular] ->	-0.011	-0.055	-0.029		0.001542	14.9524	0.00977	16.2806	0.002703	9.40502
r_1911	L-threonine exchange	L-threonine [extracellular] ->	-0.012	-0.057	-0.03		0.001592	14.9517	0.010087	16.28	0.00279	9.40502
r_1913	L-tyrosine exchange	L-tyrosine [extracellular] ->	-0.006	-0.03	-0.016		0.000849	14.9517	0.005375	16.28	0.001487	9.40502
r_1914	L-valine exchange	L-valine [extracellular] ->	-0.016	-0.079	-0.042		0.002202	14.9517	0.013945	16.28	0.003858	9.40502
r_1932	man transport	man [cytoplasm] <=> man [endoplasmic reticulum]	0	0	-0.038
r_1936	methylglyoxal synthase	dihydroxyacetone phosphate [cytoplasm] -> methylglyoxal [cytoplasm] + phosphate [cytoplasm]	0.199	0.221	0.259		0.008425	4.18224	0.014933	6.82369	0.004064	1.56042
r_2003	phenylacetaldehyde transport	phenylacetaldehyde [cytoplasm] <=> phenylacetaldehyde [mitochondrion]	0.021	0.243	0.232		0.014293	25.118	0.087632	29.6252	0.034987	16.8617
r_2034	pyruvate transport	H+ [cytoplasm] + pyruvate [cytoplasm] -> H+ [mitochondrion] + pyruvate [mitochondrion]	3.222	3.64	2.339		0.162043	5.01206	0.229872	6.46996	0.036897	1.55904
r_2056	succinate exchange	succinate [extracellular] ->	0.426	6.082	1.661		0.02402	5.66696	0.674744	11.0417	0.028153	1.66443
r_2057	succinate transport	succinate [extracellular] <=> succinate [cytoplasm]	-0.426	-6.082	-1.661		0.02402	5.66696	0.674744	11.0417	0.028153	1.66443
r_2093	valine transport	L-valine [cytoplasm] <=> L-valine [mitochondrion]	-0.101	-0.089	-0.09		0.00347	3.54437	0.005764	6.73614	0.001862	2.47697
r_2096	water diffusion	H2O [cytoplasm] <=> H2O [mitochondrion]	0.392	1.984	1.309		0.024225	6.08739	0.185321	9.34962	0.024002	1.77175
r_2100	water exchange	H2O [extracellular] <=>	-0.458	5.565	1.329		0.058021	11.8392	0.487582	8.90222	0.114243	11.9277
r_2108	lipid pseudoreaction - merge	lipid - backbones [cytoplasm] + lipid - tails [cytoplasm] -> lipid [cytoplasm]	0	0	0.028
r_2111	growth	biomass [cytoplasm] ->	0	0	0.028
r_2115	alcohol dehydrogenase, (acetaldehyde to ethanol)	acetaldehyde [cytoplasm] + H+ [cytoplasm] + NADH [cytoplasm] -> ethanol [cytoplasm] + NAD [cytoplasm]	187.043	176.81	183.607		0.591735	0.316389	1.62016	0.918708	0.380644	0.207092
r_2116	acetaldehyde dehydrogenase	acetaldehyde [cytoplasm] + H2O [cytoplasm] + NAD [cytoplasm] -> acetate [cytoplasm] + H+ [cytoplasm] + NADH [cytoplasm]	0.183	0	0.019		0.016685	8.79164			0.000136	426.977
r_2131	isocitrate dehydrogenase	isocitrate [mitochondrion] + NADP(+) [mitochondrion] -> 2-oxoglutarate [mitochondrion] + carbon dioxide [mitochondrion] + NADPH [mitochondrion]	0.957	0.56	0.48		0.062718	6.67408	0.029761	5.41071	0.010843	2.38145
r_2132	oxoglutarate/malate exchange	(S)-malate [cytoplasm] + 2-oxoglutarate [mitochondrion] -> (S)-malate [mitochondrion] + 2-oxoglutarate [cytoplasm]	0.599	2.17	1.482		0.022727	3.82658	0.180916	8.40543	0.02339	1.55381
r_4041	biomass pseudoreaction	61.9779 ATP [cytoplasm] + 61.9779 H2O [cytoplasm] + lipid [cytoplasm] + 0.00099 riboflavin [cytoplasm] + 0.02 sulphate [cytoplasm] + 1e-06 heme a [cytoplasm] + protein [cytoplasm] + carbohydrate [cytoplasm] + RNA [cytoplasm] + DNA [cytoplasm] -> 61.9779 ADP [cytoplasm] + biomass [cytoplasm] + 61.9779 H+ [cytoplasm] + 61.9779 phosphate [cytoplasm]	0	0	0.028
r_4046	non-growth associated maintece reaction	ATP [cytoplasm] + H2O [cytoplasm] -> ADP [cytoplasm] + H+ [cytoplasm] + phosphate [cytoplasm]	0	0	23.109		0.003875	228.11	0.027067	290.364	0.439434	1.78417
r_4047	protein pseudoreaction	0.452121 Ala-tRNA(Ala) [cytoplasm] + 0.158399 Arg-tRNA(Arg) [cytoplasm] + 0.100172 Asn-tRNA(Asn) [cytoplasm] + 0.293183 Asp-tRNA(Asp) [cytoplasm] + 0.00646965 Cys-tRNA(Cys) [cytoplasm] + 0.103838 Gln-tRNA(Gln) [cytoplasm] + 0.297388 Glu-tRNA(Glu) [cytoplasm] + 0.286174 Gly-tRNA(Gly) [cytoplasm] + 0.0653434 His-tRNA(His) [cytoplasm] + 0.189884 Ile-tRNA(Ile) [cytoplasm] + 0.292105 Leu-tRNA(Leu) [cy…	0.064	0.317	0.203		0.011111	24.7635	0.0536	16.3533	0.013423	9.41086
r_4048	carbohydrate pseudoreaction	0.716087 (1->3)-beta-D-glucan [cell envelope] + 0.239185 (1->6)-beta-D-glucan [cell envelope] + 0.285686 glycogen [cytoplasm] + 0.680151 man [cytoplasm] + 0.115049 trehalose [cytoplasm] -> carbohydrate [cytoplasm]	0	0	0.028
r_4049	RNA pseudoreaction	0.0421665 AMP [cytoplasm] + 0.0409749 CMP [cytoplasm] + 0.0421665 GMP [cytoplasm] + 0.0549082 UMP [cytoplasm] -> RNA [cytoplasm]	0	0	0.028
r_4050	DNA pseudoreaction	0.0036 dAMP [cytoplasm] + 0.0024 dCMP [cytoplasm] + 0.0024 dGMP [cytoplasm] + 0.0036 dTMP [cytoplasm] -> DNA [cytoplasm]	0	0	0.028
r_4063	lipid pseudoreaction - backbone	0.0069103 1-phosphatidyl-1D-myo-inositol backbone [cytoplasm] + 0.0265829 ergosterol [cytoplasm] + 0.0068058 ergosterol ester backbone [cytoplasm] + 0.0014801 fatty acid backbone [cytoplasm] + 0.0059508 phosphatidyl-L-serine backbone [cytoplasm] + 0.025783 phosphatidylcholine backbone [cytoplasm] + 0.0069293 phosphatidylethanolamine backbone [cytoplasm] + 0.0068571 triglyceride backbone [cytoplas…	0	0	0.028
r_4065	lipid pseudoreaction - tail	0.00808584 C16:0 chain [cytoplasm] + 0.0237302 C16:1 chain [cytoplasm] + 0.00226632 C18:0 chain [cytoplasm] + 0.00870664 C18:1 chain [cytoplasm] -> lipid - tails [cytoplasm]	0	0	0.028
r_4618	benzyl-alcohol exchange	benzyl-alcohol [extracellular] <=>	-0.01	0	-0.014		0.001513	14.1339	0.00086	292.556	0.000173	1.22336
r_4619	benzyl-alcohol transport (cytoplasm-extracellular)	benzyl-alcohol [extracellular] <=> benzyl-alcohol [cytoplasm]	0.01	0	0.014		0.001513	14.1339	0.00086	292.556	0.000173	1.22336
r_4620	alcohol acetyl transferase	acetyl-CoA [cytoplasm] + benzyl-alcohol [cytoplasm] -> coenzyme A [cytoplasm] + benzyl-acetate [cytoplasm]	0.01	0	0.014		0.001513	14.1339	0.00086	292.556	0.000173	1.22336
r_4621	benzyl-acetate transport (cytoplasm-extracellular)	benzyl-acetate [cytoplasm] <=> benzyl-acetate [extracellular]	0.01	0	0.014		0.001513	14.1339	0.00086	292.556	0.000173	1.22336
r_4622	benzyl-acetate exchange	benzyl-acetate [extracellular] ->	0.01	0	0.014		0.001513	14.1339	0.00086	292.556	0.000173	1.22336
						MEAN	0.0911336	33.5709	0.192392	26.286	0.0488775	10.4544
						MODE	0.00118	14.9517	0.002717	16.28	0.000301	9.40502

## Sheet: Data Lopez-Malo, et al. 2013
Sc QA23-28C Sc QA23-12C: Fold change between S. Cerevisiae (QA23) grown at standard temperature (28C) and S. Cerevisiae (QA23) grown at 12C. Su-12C Sc QA23-12C: Fold change between S. Uvarum (CECT12600) grown at 12C and S. Cerevisiae (QA23) grown at standard temperature (12C) and .
							Fold of Change
							Sc QA23-28C Sc QA23-12C	Su-12C
Biochemical Name	Platform	Comp ID	KEGG	HMDB	PUBCHEM	X		Sc QA23-12C
alpha-ketoglutarate	GC/MS	33453	C00026	HMDB00208	51		8.6	12.82
succinate	GC/MS	1437	C00042	HMDB00254	1110		1.38	0.97
fumarate	GC/MS	1643	C00122	HMDB00134			2.68	2.44
glutamate	LC/MS pos	57	C00025	HMDB03339	611		2.72	0.61
gamma-aminobutyrate (GABA)	GC/MS	1416	C00334	HMDB00112	6992099119		2.61	93.59
4-hydroxybutyrate (GHB)	GC/MS	34585	C00989	HMDB00710	10413		2.04	16.28
